# Supplementary material for: Native Semisynthesis of Isopeptide-Linked Substrates for Specificity Analysis of Deubiquitinases and Ubl Proteases
Source: J Am Chem Soc. 2023 Sep 15;145(38):20801–12. doi: 10.1021/jacs.3c04062 (PMC10540217; doi:10.1021/jacs.3c04062)
Supplement: Supplementary file 2 — ja3c04062_si_002.xlsx [file ja3c04062_si_002.xlsx]

## Sheet: Ub(1-75)-MesNa
m/z	intensity			mass (Da)	intensity
709.8	797			5000	0
709.9	2022.6			7648	0
710	3625.2			7649	203
710.1	5113.5			7650	207
710.2	5792.8			7653	664
710.3	5113.5			7654	1170
710.4	3625.2			7655	1063
710.5	2022.6			7657	0
710.6	797			8492	0
719.7	8449			8493	536
719.8	35263.5			8494	1306
719.9	73878.9			8495	2080
720	118234			8496	2403
720.1	157763			8497	1993
720.2	176432			8498	1190
720.3	157763			8499	489
720.4	118234			8500	1218
720.5	73878.9			8501	3705
720.6	35263.5			8502	8637
720.7	8449			8503	19499
722.6	144.4			8504	39106
722.7	608.3			8505	66927
722.8	1386.2			8506	98362
722.9	2146.8			8507	119731
723	2485.7			8508	117676
723.1	2146.8			8509	94190
723.2	1386.2			8510	63447
723.3	608.3			8511	35608
723.4	144.4			8512	16948
773.9	1168.1			8513	6140
774	5215.8			8514	2871
774.1	11314.9			8515	1985
774.2	18534.5			8516	673
774.3	25034.5			8518	0
774.4	28078.5			8522	193
774.5	25034.5			8524	0
774.6	18534.5			8616	0
774.7	11314.9			8617	393
774.8	5215.8			8618	2020
774.9	1168.1			8619	3960
785.1	8873.2			8620	6456
785.2	37087.7			8621	9262
785.3	77761.6			8622	11945
785.4	124515			8623	14017
785.5	166191			8624	15050
785.6	185871			8625	38959
785.7	166191			8626	107959
785.8	124515			8627	260429
785.9	77761.6			8628	559572
786	37087.7			8629	976762
786.1	8873.2			8630	1379225
790.4	814.3			8631	1619362
790.5	2166.2			8632	1534618
790.6	3973.3			8633	1169315
790.7	5661.9			8634	742130
790.8	6427.9			8635	387413
790.9	5659.6			8636	143380
791	3969.9			8637	38370
791.1	2163			8638	22061
791.2	812.1			8639	12119
792.1	225.8			8640	5285
792.2	331.3			8641	5245
792.3	225.8			8642	3129
850.3	479.4			8643	3117
850.4	1246.3			8644	2619
850.5	2052.3			8645	1940
850.6	2430.6			8646	1222
850.7	2052.3			8647	654
850.8	1246.3			8649	0
850.9	479.4			8682	0
851.3	994.9			8684	1652
851.4	4580.2			8685	3121
851.5	10082.7			8686	4712
851.6	16671.9			8687	5927
851.7	22627.1			8688	6231
851.8	25407.2			8689	5381
851.9	22627.1			8690	3836
852	16671.9			8691	2194
852.1	10082.7			8692	958
852.2	4580.2			8702	227
852.3	994.9			8703	320
853.2	153.1			8704	247
853.3	690.8			8705	0
853.4	1638.4			30000	0
853.5	2588
853.6	3019.1
853.7	2586.5
853.8	1635.4
853.9	687.8
854	151.7
863.7	15432.3
863.8	64273.1
863.9	134500
864	215082
864.1	286868
864.2	320784
864.3	286868
864.4	215081
864.5	134499
864.6	64271.4
864.7	15431.3
866.7	444.5
866.8	1189.1
866.9	1981.7
867	2356.7
867.1	1981.7
867.2	1189.1
867.3	444.5
869.7	293.9
869.8	909.7
869.9	1598.1
870	1933.9
870.1	1598.2
870.2	911.3
870.3	296.6
882.1	355.7
882.2	1008.2
882.3	1718.9
882.4	2061.7
882.5	1723.8
882.6	1014.6
882.7	360.4
945.7	756.1
945.8	3565.5
945.9	7936.3
946	13214.3
946.1	17997.4
946.2	20225.3
946.3	17997.4
946.4	13214.3
946.5	7936.3
946.6	3565.5
946.7	756.1
957.1	173.8
957.2	263.8
957.3	164.7
957.6	494.2
957.7	1017.2
957.8	1283
957.9	1016.2
958	497.8
959.5	16277.4
959.6	67734.1
959.7	141675
959.8	226479
959.9	302015
960	337707
960.1	302015
960.2	226479
960.3	141675
960.4	67734.1
960.5	16277.4
965.4	304.1
965.5	1075.9
965.6	2270.8
965.7	3414.4
965.8	3921.6
965.9	3414.4
966	2270.8
966.1	1075.9
966.2	304.1
967	400
967.1	852.9
967.2	1090.1
967.3	856
967.4	404.3
987.6	200.5
987.7	505.8
987.8	672.2
987.9	505.8
988	200.5
1063.9	641.1
1064	2953.8
1064.1	6504.7
1064.2	10757.9
1064.3	14602.2
1064.4	16396.7
1064.5	14602.2
1064.6	10757.9
1064.7	6504.7
1064.8	2953.8
1064.9	641.1
1079.5	12962.1
1079.6	53896.2
1079.7	112683
1079.8	180080
1079.9	240104
1080	268469
1080.1	240105
1080.2	180084
1080.3	112687
1080.4	53899.3
1080.5	12963.2
1082	237.5
1082.1	815
1082.2	1697.1
1082.3	2539.9
1082.4	2914.4
1082.5	2539.9
1082.6	1697.1
1082.7	815
1082.8	237.5
1084.3	157.3
1084.4	955.9
1084.5	2342.8
1084.6	4124.5
1084.7	5771.9
1084.8	6529.2
1084.9	5776.4
1085	4131.2
1085.1	2349.1
1085.2	960.2
1085.3	159
1093	120.6
1093.1	512.5
1093.2	1174.3
1093.3	1823.2
1093.4	2121.5
1093.5	1773.8
1093.6	1134.9
1093.7	756.7
1093.8	1076.8
1093.9	1680.4
1094	2019.9
1094.1	1734.2
1094.2	1110.1
1094.3	479
1094.4	110.6
1215.2	236.3
1215.3	715.7
1215.4	1400.9
1215.5	2049.8
1215.6	2364.3
1215.7	1913.8
1215.8	1169.8
1215.9	1306.7
1216	3407
1216.1	6911.6
1216.2	11307.4
1216.3	15294.2
1216.4	17139.3
1216.5	15288.6
1216.6	11342
1216.7	6953.1
1216.8	3216.8
1216.9	700.8
1217.1	181.7
1217.2	597.2
1217.3	963.9
1217.4	1135.3
1217.5	963.9
1217.6	594.5
1217.7	237
1233.5	10400
1233.6	43191.9
1233.7	90244.9
1233.8	144157
1233.9	192161
1234	214849
1234.1	192160
1234.2	144158
1234.3	90246.5
1234.4	43193.5
1234.5	10400.8
1235.2	190.3
1235.3	606.5
1235.4	1219.1
1235.5	1801.1
1235.6	2061.5
1235.7	1803.4
1235.8	1225.2
1235.9	614.7
1236	194.1
1236.3	219.3
1236.4	561.7
1236.5	911
1236.6	1073.7
1236.7	911
1236.8	560.8
1236.9	222.6
1237.8	225.2
1237.9	678.2
1238	1323.3
1238.1	1934
1238.2	2208.1
1238.3	1934
1238.4	1323.3
1238.5	678.2
1238.6	225.2
1242	291.5
1242.1	816.7
1242.2	1533.7
1242.3	2207.8
1242.4	2512.3
1242.5	2207.8
1242.6	1533.7
1242.7	816.7
1242.8	291.5
1249.8	138.1
1249.9	464.5
1250	959.6
1250.1	1434.3
1250.2	1647.5
1250.3	1391.5
1250.4	946.8
1250.5	734.2
1250.6	1055.8
1250.7	1569.2
1250.8	1843.7
1250.9	1607.9
1251	1095.1
1251.1	554.4
1251.2	179.9
1255.7	229.7
1255.8	544.4
1255.9	859.6
1256	1002.7
1256.1	859.6
1256.2	544.4
1256.3	229.7
1329.4	78.8
1329.5	273.5
1329.6	572.6
1329.7	858.6
1329.8	985.6
1329.9	858.6
1330	572.6
1330.1	273.5
1330.2	78.8
1337.4	358.5
1337.5	863.8
1337.6	1506.4
1337.7	2098.3
1337.8	2370.2
1337.9	2098.3
1338	1506.4
1338.1	863.8
1338.2	358.5
1418.1	62.9
1418.2	320.2
1418.3	736.2
1418.4	1250.1
1418.5	1719.3
1418.6	1936.9
1418.7	1721.9
1418.8	1209.9
1418.9	716.5
1419	555.1
1419.1	834.5
1419.2	1423.3
1419.3	2003.6
1419.4	2247.9
1419.5	1998
1419.6	1459.3
1419.7	867.1
1419.8	382.6
1419.9	77.8
1437.3	86.3
1437.4	114.4
1437.5	86.3
1438.9	4079.2
1439	16929.9
1439.1	35360
1439.2	56469.6
1439.3	75263.5
1439.4	84147.3
1439.5	75263.5
1439.6	56469.6
1439.7	35360
1439.8	16929.9
1439.9	4079.2
1569.5	276.5
1569.6	1173.3
1569.7	2479.8
1569.8	3992.6
1569.9	5344.6
1570	5981.7
1570.1	5355.5
1570.2	3923.4
1570.3	2421.4
1570.4	1511
1570.5	1462.2
1570.6	2188.5
1570.7	3065.5
1570.8	3453.2
1570.9	3079.1
1571	2291.6
1571.1	1413.1
1571.2	661.5
1571.3	152.7
1701.2	189.9
1701.3	449.1
1701.4	775
1701.5	1074.1
1701.6	1212
1701.7	1074.1
1701.8	777.8
1701.9	432.5
1702	162.7
1702.1	100.2
1702.2	373.8
1702.3	851.5
1702.4	1429.8
1702.5	1944.7
1702.6	2185.3
1702.7	1944.7
1702.8	1428.4
1702.9	858.6
1703	386.2
1703.1	82.1
1726.3	1177.6
1726.4	4919.8
1726.5	10312.6
1726.6	16510
1726.7	22096.8
1726.8	24312.4
1726.9	21223.8
1727	17758.8
1727.1	19716.1
1727.2	28928
1727.3	39465.1
1727.4	44424.1
1727.5	39687.9
1727.6	29766.3
1727.7	18625.8
1727.8	8908.7
1727.9	2142.5
1729.8	51.4
1729.9	107.7
1730	135.7
1730.1	103.9
1730.2	54.6
1730.4	97.7
1730.5	174
1730.6	213.6
1730.7	174.3
1730.8	92.2
1731	83.1
1731.1	221
1731.2	421.8
1731.3	609.2
1731.4	693.2
1731.5	609
1731.6	422.7
1731.7	224.6
1731.8	79.7
1734.6	90.9
1734.7	246.7
1734.8	456.6
1734.9	653.3
1735	742.5
1735.1	653.3
1735.2	456.6
1735.3	246.7
1735.4	90.9
1763.6	80
1763.7	141.1
1763.8	170.9
1763.9	141.1
1764	80
1849.8	50
1849.9	85.2
1850	102.1
1850.1	85.2
1850.2	50
1918.1	38
1918.2	46
1918.3	38
1918.7	203.2
1918.8	854.5
1918.9	1794.2
1919	2875.3
1919.1	3848.4
1919.2	4250.7
1919.3	3709.3
1919.4	3028.7
1919.5	3196.6
1919.6	4604.6
1919.7	6282.9
1919.8	7088.2
1919.9	6330.3
1920	4745.6
1920.1	2967.1
1920.2	1417.4
1920.3	340.1
1982.8	29.3
1986.9	33.8
1987	41.4
1987.1	33.8
1992.2	29.6
1992.6	44.9
1992.7	106.8
1992.8	185.4
1992.9	257.1
1993	290.1
1993.1	257.1
1993.2	185.3
1993.3	107.3
1993.4	45.2

## Sheet: Ub-RhoG_x0009_
m/z	intensity			mass (Da)	intensity
729.5	12.9			5000	0
745.4	342			8918	0
745.5	1835.9			8920	150
745.6	4187.3			8921	114
745.7	6274.4			8922	65
745.8	7268.8			8929	0
745.9	6994.9			8930	857
746	5518.5			8931	4633
746.1	3276.6			8932	11001
746.2	1188			8933	20261
746.3	114			8934	36550
755.2	8.2			8935	65111
812.8	287.8			8936	95185
812.9	1851.4			8937	113203
813	4247.1			8938	120665
813.1	6121.3			8939	119733
813.2	7575.4			8940	102988
813.3	10538.9			8941	71757
813.4	15849.2			8942	39834
813.5	20958.6			8943	21578
813.6	22220.7			8944	14568
813.7	19092.3			8945	10113
813.8	14743.6			8946	5493
813.9	12324.2			8947	2093
814	11726.8			8948	150
814.1	10560.4			8949	0
814.2	7397			8950	0
814.3	3406.5			30000	0
814.4	729.3
863.9	41.1
864	324.4
864.1	755.2
864.2	939
864.3	690.1
864.4	262
864.5	18.9
894.3	440
894.4	3816.7
894.5	10658.9
894.6	19224
894.7	27361.1
894.8	33741.7
894.9	36593
895	33229.7
895.1	22891.8
895.2	10166.9
895.3	1897.3
895.6	84.6
895.7	172.9
895.8	156.8
895.9	63.4
993.2	18.3
993.3	234.2
993.4	627.2
993.5	1415.2
993.6	3778.6
993.7	9128.7
993.8	17309
993.9	26236.1
994	33452.3
994.1	37088.1
994.2	35874.5
994.3	29739.3
994.4	20577.6
994.5	11332.1
994.6	4431.6
994.7	862.3
996.1	141
996.2	629.8
996.3	1203.9
996.4	1317.6
996.5	859.7
996.6	286.8
996.7	7.7
1117.3	184.1
1117.4	672.8
1117.5	1215.5
1117.6	1641.2
1117.7	2528.8
1117.8	4702.5
1117.9	7840.2
1118	10347.4
1118.1	11072.7
1118.2	10556.3
1118.3	9910.3
1118.4	9100.2
1118.5	7299.9
1118.6	4573.5
1118.7	2122.5
1118.8	847.1
1118.9	483.5
1119	332.6
1119.1	135.9
1119.2	10.1
1120.5	14.1
1120.6	39.1
1120.7	51.3
1120.8	35.9
1120.9	11.2
1124.5	91.2
1124.6	462.4
1124.7	937.1
1124.8	1080.8
1124.9	739.5
1125	258.1
1125.1	66.9
1125.2	197.2
1125.3	340
1125.4	285.8
1125.5	118
1125.6	10.6
1126.1	40.5
1126.2	92.8
1126.3	113.9
1126.4	82.4
1126.5	30.7
1137.6	8
1137.7	26.2
1137.8	38.4
1137.9	30.8
1138	12.2
1151.3	12.1
1151.4	17.2
1151.5	12.6
1206.5	7
1206.6	21
1206.7	30.5
1206.8	25.3
1206.9	11.2
1276.9	82
1277	913.9
1277.1	2637.9
1277.2	4727.8
1277.3	6383
1277.4	6835.2
1277.5	5726.5
1277.6	3714.4
1277.7	2499.8
1277.8	3338.7
1277.9	5542.9
1278	7131.7
1278.1	6954
1278.2	5527.7
1278.3	3884.4
1278.4	2402.6
1278.5	1117.3
1278.6	269.1
1286.8	19.3
1286.9	43.1
1287	53.7
1287.1	40.7
1287.2	16.9
1309.8	19.3
1309.9	25.5
1310	21.1
1490.1	488.9
1490.2	1914.8
1490.3	3945.6
1490.4	5292.5
1490.5	4787.8
1490.6	2791.5
1490.7	851.5
1490.9	117
1491	559.7
1491.1	803
1491.2	634.3
1491.3	261.1
1494.2	77.8
1494.3	165.9
1494.4	204.7
1494.5	158
1494.6	69.9
1787	19.6
1787.1	424.7
1787.2	1287.2
1787.3	2308.1
1787.4	3193.1
1787.5	3831.8
1787.6	4151
1787.7	4272.8
1787.8	4806.3
1787.9	6264.1
1788	8278.6
1788.1	9839.3
1788.2	10139.2
1788.3	8974.3
1788.4	6765
1788.5	4438.5
1788.6	2860.3
1788.7	2224.7
1788.8	2247.8
1788.9	2705
1789	3340.6
1789.1	3597.6
1789.2	3040.3
1789.3	1922.9
1789.4	918.5
1789.5	374.5
1789.6	157.9
1789.7	53.7
1797.1	12.4
1811.1	13.2
1811.2	15

## Sheet: SUMO1(1-96)-MesNa
m/z	intensity			mass (Da)	intensity
711	36.6			5031	0
711.3	39.2			5033	709
711.4	42.3			5035	0
738.8	863.5			5107	0
738.9	2893.2			5108	455
739	5111.7			5109	1250
739.1	5935.1			5111	0
739.2	4841			5535	0
739.3	2753.6			5539	126
739.4	944.5			5540	1614
739.5	89.7			5542	0
741.1	81.1			5549	0
741.2	235.8			5553	0
741.3	365.2			5554	55
741.4	350.2			5556	2681
741.5	204.5			5557	4679
741.6	60			5559	0
743.5	37.3			5560	0
743.6	141.6			11050	0
743.7	252.4			11052	506
743.8	264.9			11053	327
743.9	167.1			11054	148
744	53.9			11056	237
773.4	60.3			11057	544
773.5	143.2			11058	1144
773.6	178.3			11059	2958
773.7	128.7			11060	4399
773.8	46.6			11061	7915
779	136.2			11062	16554
779.1	315.1			11063	38619
779.2	389			11064	78838
779.3	283.2			11065	133885
779.4	106			11066	193567
780.3	126.3			11067	248799
780.4	317.9			11068	286876
780.5	429.4			11069	303910
780.6	353			11070	303604
780.7	162.6			11071	280564
790.9	87			11072	232923
791	691.6			11073	175779
791.1	1689.7			11074	121409
791.2	2486.7			11075	74555
791.3	2856.7			11076	39708
791.4	3239			11077	19810
791.5	4031.4			11078	12354
791.6	4901.2			11079	8119
791.7	5236.9			11080	5316
791.8	4912.2			11081	1744
791.9	4243.3			11082	1117
792	3394.6			11083	588
792.1	2266.9			11084	127
792.2	1034.8			11085	298
792.3	211.9			11086	227
816.2	42.2			11088	166
816.3	58.4			11089	836
827.4	135.9			11090	2421
827.5	804.3			11091	5509
827.6	1734.1			11092	9870
827.7	2078.9			11093	12673
827.8	1496.6			11094	12361
827.9	565.6			11095	10222
828	41.3			11096	9992
829.3	50.8			11097	11361
829.4	42.2			11098	12892
829.8	75.3			11099	13949
829.9	103			11100	14697
830	69.5			11101	12639
850.9	186			11102	8638
851	472			11103	3575
851.1	607.5			11104	1117
851.2	442.5			11107	2549
851.3	139			11108	7424
851.5	255.2			11109	14557
851.6	883.9			11110	18467
851.7	1572.5			11111	17370
851.8	2016.8			11112	13590
851.9	2225.3			11113	9313
852	2366.8			11114	7022
852.1	3057.5			11115	6584
852.2	5992.2			11116	6164
852.3	12599.1			11117	4027
852.4	21227.1			11118	2358
852.5	27356.3			11119	479
852.6	27806.8			11120	0
852.7	23403.2			11126	145
852.8	16939			11127	0
852.9	10483.3			11309	55
853	5350.8			11310	0
853.1	2525.4			30000	0
853.2	1850.1
853.3	1951
853.4	1639.1
853.5	881.1
853.6	241.3
854.4	544.4
854.5	1599.7
854.6	2444.5
854.7	2248.3
854.8	1194
854.9	275.9
890.1	64.1
890.2	598.9
890.3	1453.2
890.4	1866.5
890.5	1426.8
890.6	571.9
890.7	52.9
922.7	202.2
922.8	2408.8
922.9	8613.9
923	18583.2
923.1	28151.6
923.2	33311.2
923.3	35786.2
923.4	40575.5
923.5	47353.8
923.6	48962.6
923.7	40348.3
923.8	25282.6
923.9	11983.4
924	4817.7
924.1	2332.9
924.2	1399
924.3	594.9
924.4	80.1
924.8	78.4
925	106
925.1	910
925.2	2333
925.3	3206
925.4	2496.7
925.5	823.8
925.6	434.3
925.7	2908.5
925.8	7167.3
925.9	9870.2
926	8595.6
926.1	4518.5
926.2	1090.2
926.7	186.6
926.8	1320.8
926.9	3047.8
927	4061.3
927.1	3710.4
927.2	2603.3
927.3	1557.6
927.4	776
927.5	239.6
930.5	61.3
930.6	179.3
930.7	235.2
930.8	153.1
955.2	89.7
955.3	395.5
955.4	737
955.5	766.2
955.6	448.8
955.7	117.1
956.8	177.1
956.9	485.7
957	629
957.1	434.3
957.2	132.3
979.7	67.7
979.8	618.9
979.9	1477.9
980	1836.3
980.1	1321
980.2	475.7
988.9	96
989	284.6
989.1	378.6
989.2	257.5
989.3	73.9
996	314
996.1	1499.5
996.2	3359.8
996.3	4658.1
996.4	4151.7
996.5	2207.8
996.6	517.1
999.6	386.8
999.7	973.9
999.8	1221.9
999.9	852.3
1000	278.6
1005.1	72.9
1005.2	361.9
1005.3	685.7
1005.4	699.2
1005.5	387
1005.6	85.9
1006.3	270
1006.4	1091.7
1006.5	1776.6
1006.6	1808.9
1006.7	3284
1006.8	10330.8
1006.9	24405.9
1007	41236.9
1007.1	54260.3
1007.2	60232.4
1007.3	59984.1
1007.4	55362.1
1007.5	47675.4
1007.6	37966.3
1007.7	26800.6
1007.8	15140.8
1007.9	5485.5
1008	592.4
1009.5	127.4
1009.6	174.5
1009.7	116.7
1010.1	516.9
1010.2	1250.5
1010.3	1564.5
1010.4	1130.4
1010.5	384.6
1010.7	340.9
1010.8	1572.3
1010.9	3013.5
1011	3629.1
1011.1	3283.1
1011.2	2899.1
1011.3	3136
1011.4	3516.3
1011.5	3024.2
1011.6	1630.3
1011.7	398
1012.5	132.9
1012.6	401.4
1012.7	541.7
1012.8	377.4
1012.9	113.3
1013.2	402.9
1013.3	1012.6
1013.4	1267.8
1013.5	883.1
1013.6	288.3
1022.6	409.3
1022.7	1021.3
1022.8	1278.1
1022.9	895.2
1023	297.3
1030.6	193.7
1030.7	829.9
1030.8	1530.6
1030.9	1583.4
1031	928.7
1031.1	245
1064.4	249
1064.5	673.9
1064.6	879.7
1064.7	627.7
1064.8	208.2
1077.3	142.3
1077.4	251.1
1077.5	238
1077.6	119.8
1087.4	138.5
1087.5	752.9
1087.6	1559.4
1087.7	1766.9
1087.8	1153.4
1087.9	361.1
1088.2	312.6
1088.3	862.6
1088.4	1141.4
1088.5	829.1
1088.6	284.1
1095.6	107.8
1095.7	133.2
1095.8	75.4
1097.5	84.4
1097.6	251.1
1097.7	334
1097.8	224.4
1097.9	62.6
1106.8	93
1106.9	233.2
1107	195.4
1107.2	464.8
1107.3	6431
1107.4	19119.2
1107.5	34173.9
1107.6	45182.6
1107.7	49907.7
1107.8	51927.4
1107.9	54973
1108	57474.9
1108.1	54512.1
1108.2	44471.1
1108.3	31411.9
1108.4	20671.9
1108.5	14173.9
1108.6	10568.3
1108.7	8046.2
1108.8	5786.9
1108.9	3625.9
1109	1738.8
1109.1	482.8
1110	167.1
1110.1	1635.5
1110.2	4248
1110.3	6248.2
1110.4	5929.5
1110.5	3578.2
1110.6	1140.7
1110.8	205
1110.9	1545.2
1111	3282.3
1111.1	4159.7
1111.2	3443.5
1111.3	1765.6
1111.4	425
1111.7	1385.5
1111.8	4260.3
1111.9	7322.5
1112	8331
1112.1	6345.7
1112.2	2892.9
1112.3	415.7
1112.4	54.3
1112.5	1063.5
1112.6	1995.6
1112.7	1918.6
1112.8	1043
1112.9	243.5
1115.7	483.5
1115.8	1162.9
1115.9	1427.7
1116	995
1116.1	333.9
1168.1	131.6
1168.2	380.1
1168.3	503.5
1168.4	349.6
1168.5	105.7
1230	898.3
1230.1	2888.1
1230.2	5338
1230.3	7971.9
1230.4	12655.7
1230.5	21928.3
1230.6	34920.4
1230.7	46899.2
1230.8	54127.9
1230.9	57264.8
1231	58602.1
1231.1	58010.4
1231.2	53319.6
1231.3	43485.9
1231.4	30269.4
1231.5	17391
1231.6	8219.8
1231.7	3604.6
1231.8	1823
1231.9	896.9
1232	240.1
1233.2	45.2
1233.3	162
1233.4	364.1
1233.5	778.7
1233.6	1610.9
1233.7	2843.7
1233.8	3987
1233.9	4267.3
1234	3294.7
1234.1	1723.5
1234.2	896.4
1234.3	1431.2
1234.4	2431.9
1234.5	2495
1234.6	1450.7
1234.7	373.3
1235.3	601.5
1235.4	2282
1235.5	4167
1235.6	4740.3
1235.7	3613.2
1235.8	1826.9
1235.9	550.1
1236	212.1
1236.1	556.8
1236.2	1051.7
1236.3	1154.2
1236.4	745.1
1236.5	232.5
1250.4	61.5
1250.5	488.2
1250.6	1115.3
1250.7	1390.2
1250.8	1143.1
1250.9	836.7
1251	896.3
1251.1	1067.2
1251.2	899
1251.3	426.5
1251.4	70.3
1259.1	233.4
1259.2	605.8
1259.3	785.6
1259.4	575.5
1259.5	206.2
1261.1	58.9
1261.2	439.5
1261.3	1003
1261.4	1215.7
1261.5	857
1261.6	302.3
1368.7	63.3
1368.8	788.5
1368.9	2077.6
1369	2952.5
1369.1	2577.6
1369.2	1303.2
1369.3	276.9
1383.7	121.1
1383.8	882.9
1383.9	2758.7
1384	6115.6
1384.1	10810.3
1384.2	16259.4
1384.3	22288.3
1384.4	29112
1384.5	35492.1
1384.6	38146.6
1384.7	34567.6
1384.8	25992.5
1384.9	16445.3
1385	9322.9
1385.1	5771.9
1385.2	5339.7
1385.3	6564.2
1385.4	7308
1385.5	6140.5
1385.6	3720.8
1385.7	1946.8
1385.8	1646.3
1385.9	1840.8
1386	1443.9
1386.1	594.7
1386.2	53.4
1387.3	103
1387.4	708.5
1387.5	1684.4
1387.6	2352.7
1387.7	2186.8
1387.8	1354.5
1387.9	492.4
1388	51.6
1389.4	53.2
1389.5	44.7
1389.9	615.7
1390	2513.3
1390.1	4778.9
1390.2	5516.5
1390.3	4057.2
1390.4	1725.7
1390.5	251
1406.5	54.8
1406.6	371.8
1406.7	832.7
1406.8	1014.2
1406.9	733.5
1407	274.8
1407.5	64.6
1407.6	187.8
1407.7	253.7
1407.8	184.1
1407.9	61.4
1558.8	44.3
1558.9	284.4
1559	635.9
1559.1	795.8
1559.2	608.8
1559.3	255.8
1559.4	31.9
1581.3	209.1
1581.4	781.8
1581.5	1324.8
1581.6	1436
1581.7	1619.2
1581.8	2982.6
1581.9	5871.3
1582	9226.8
1582.1	11406.9
1582.2	11600.6
1582.3	10419.6
1582.4	9089.2
1582.5	8084.4
1582.6	6914.2
1582.7	5414.7
1582.8	4521.1
1582.9	5009
1583	6004
1583.1	5740.5
1583.2	3767.3
1583.3	1416.8
1583.4	138.4
1584.4	90.9
1584.5	190.7
1584.6	226.7
1584.7	164.5
1584.8	63.9
1585.5	44.6
1585.6	297.7
1585.7	697
1585.8	952.1
1585.9	847.8
1586	491
1586.1	214.4
1586.2	233.4
1586.3	444.1
1586.4	551.1
1586.5	413.1
1586.6	164.3
1587.7	104.3
1587.8	469.3
1587.9	924
1588	1106.9
1588.1	886.5
1588.2	475.3
1588.3	148.5
1616.3	31.1
1616.4	32.9
1700.5	16.7
1701.4	16.8
1701.5	16.5
1706	20.9
1706.1	72.4
1706.2	137.9
1706.3	166
1706.4	128.7
1706.5	58
1709.2	18.6
1709.3	24.4
1709.4	23.6
1709.5	18.1
1748.2	24.2
1748.3	163.4
1748.4	370.5
1748.5	467.1
1748.6	359
1748.7	151.5
1844.9	472
1845	1724.3
1845.1	3399.5
1845.2	4935.1
1845.3	6420
1845.4	8206.8
1845.5	9834.5
1845.6	10267.8
1845.7	9268.2
1845.8	7843.9
1845.9	7138.6
1846	7315.3
1846.1	7651.8
1846.2	7433.7
1846.3	6612.8
1846.4	5645.5
1846.5	4805.8
1846.6	3866.1
1846.7	2544.7
1846.8	1109.8
1846.9	185.4
1847.1	161.2
1847.2	247.2
1847.3	135.9
1847.4	111.3
1847.5	526.2
1847.6	1270.1
1847.7	1734.3
1847.8	1476
1847.9	741.3
1848	158.3
1849.5	181.4
1849.6	483
1849.7	704.6
1849.8	651.1
1849.9	374.5
1850	111.4
1850.5	81.3
1850.6	508.4
1850.7	1122.9
1850.8	1357.4
1850.9	957.9
1851	311.9
1851.1	37.5
1851.2	357.8
1851.3	985
1851.4	1302.4
1851.5	1005.9
1851.6	407.9
1851.7	42.5
1852.3	229.4
1852.4	585.6
1852.5	830.9
1852.6	816.4
1852.7	680.6
1852.8	613.4
1852.9	556.5
1853	382.7
1853.1	147.6
1854	85.3
1854.1	459.4
1854.2	960.2
1854.3	1136.6
1854.4	817
1854.5	312.6
1874.8	90.6
1874.9	530.7
1875	1153.3
1875.1	1457.7
1875.2	1214.7
1875.3	707.1
1875.4	320.2
1875.5	140.1
1875.6	55.8

## Sheet: SUMO1-RhoG
m/z	intensity			mass (Da)	intensity
711.2	409.5			3000	0
711.3	1586.7			3549	0
711.4	3249.3			3551	375
711.5	4542.5			3553	0
711.6	4880.4			4560	0
711.7	4044.1			4561	164
711.8	2557.3			4562	258
711.9	1106.4			4563	0
712	258.5			5469	0
758	402.2			5471	253
758.1	1144.1			5472	582
758.2	1763.6			5473	622
758.3	2032.6			5475	0
758.4	2049.2			5671	0
758.5	2776.9			5672	210
758.6	5295.9			5673	617
758.7	10107.8			5674	1103
758.8	16376			5684	0
758.9	21885.4			5688	0
759	24490.6			5692	0
759.1	22646.1			5694	81
759.2	17151.7			5695	1701
759.3	9955.6			5696	1515
759.4	3976.5			5697	5812
759.5	828.6			5698	5853
761.5	232.5			5699	1648
761.6	835.3			5700	81
761.7	1761.1			5701	611
761.8	2667.4			5702	2125
761.9	3091.1			5703	2716
762	2843.9			5704	1723
762.1	1982.8			5705	0
762.2	991.8			5706	0
762.3	302.2			5707	0
762.8	130.3			5709	0
762.9	252.9			5710	0
763	306.7			5712	178
763.1	232.8			5713	467
763.2	107.3			5714	644
767.9	52.1			5715	442
768	60.1			5716	1301
782.2	51.8			5717	867
782.3	206.8			5719	0
782.4	413.8			11346	0
782.5	541			11347	1415
782.6	519			11348	1439
782.7	342.7			11349	1288
782.8	134.2			11350	3052
811.2	101.7			11351	3236
811.3	449.6			11352	3120
811.4	990.3			11353	4089
811.5	1412.5			11354	3286
811.6	1446.1			11355	3552
811.7	994.9			11356	3505
811.8	398.3			11357	3716
812.1	258.6			11358	4225
812.2	709.9			11359	6794
812.3	1573.8			11360	13258
812.4	3148.8			11361	25137
812.5	5948.5			11362	44383
812.6	9947.1			11363	70096
812.7	14690.3			11364	102047
812.8	19370.2			11365	138574
812.9	22898.4			11366	176042
813	24626.5			11367	209758
813.1	24174			11368	234642
813.2	22373.4			11369	247244
813.3	19832.4			11370	249966
813.4	17250.1			11371	242514
813.5	14473.6			11372	223532
813.6	11209.5			11373	192436
813.7	7363.3			11374	151928
813.8	3732.9			11375	109953
813.9	1313.7			11376	72610
814	216.9			11377	45709
814.2	144.3			11378	26089
814.3	671.8			11379	14423
814.4	1303.8			11380	6764
814.5	1614.7			11381	3482
814.6	1493.8			11382	1798
814.7	1020.2			11383	1140
814.8	486.6			11384	974
814.9	116.9			11385	831
815.4	56.8			11386	890
815.5	300.3			11387	2456
815.6	669.7			11388	3221
815.7	1148.7			11389	2114
815.8	1870.1			11390	2532
815.9	2960.5			11391	3181
816	4359.1			11392	4788
816.1	5623.7			11393	4771
816.2	6226.4			11394	4221
816.3	5697.4			11395	3300
816.4	4162.3			11396	2475
816.5	2122			11397	2236
816.6	585.4			11398	2364
817	264.3			11399	2553
817.1	710.4			11400	2518
817.2	1100.1			11401	2354
817.3	1178.3			11402	2202
817.4	972.8			11403	2361
817.5	596.9			11404	3434
817.6	237.9			11405	5530
873.4	185.5			11406	8886
873.5	807.6			11407	13429
873.6	1793.2			11408	19106
873.7	2706.3			11409	24160
873.8	3186.4			11410	27889
873.9	3045.2			11411	27814
874	2492.2			11412	25459
874.1	1838.2			11413	22160
874.2	1414.7			11414	19212
874.3	1275.3			11415	16632
874.4	1177.3			11416	14616
874.5	936.6			11417	12551
874.6	489.2			11418	10095
874.7	379.2			11419	7099
874.8	1228.5			11420	5333
874.9	3657.1			11421	4322
875	7199.5			11422	4765
875.1	11362.9			11423	4367
875.2	15563.3			11424	8347
875.3	19872.2			11425	10005
875.4	24689.3			11426	10863
875.5	29972.1			11427	9175
875.6	35162.7			11428	9877
875.7	38481.4			11429	9550
875.8	38788.5			11430	5876
875.9	35024.7			11431	6325
876	28208.5			11432	3156
876.1	19799.1			11433	1075
876.2	11803.4			11434	259
876.3	5675.3			11435	0
876.4	2138.8			11437	127
876.5	1059.9			11438	310
876.6	951.6			11439	637
876.7	811.8			11440	1021
876.8	331.6			11441	1296
878.2	152.3			11442	1365
878.3	820			11443	1234
878.4	2242.8			11444	931
878.5	4093.9			11445	542
878.6	5691.8			11446	243
878.7	6280			11447	0
878.8	5723.9			11541	0
878.9	4272.2			11543	725
879	2661.2			11544	1211
879.1	1415.8			11545	1712
879.2	656.5			11546	1994
879.3	219.9			11547	1947
879.8	236.1			11548	1599
879.9	942			11549	1136
880	1898.8			11550	527
880.1	2530.4			11551	130
880.2	2532.4			11552	0
880.3	1860.2			11558	222
880.4	962.2			11559	434
880.5	285.2			11560	605
880.8	113.9			11561	642
880.9	480			11562	485
881	994.5			11563	0
881.1	1351.5			30000	0
881.2	1374.1
881.3	1007.4
881.4	501.9
881.5	125.9
885.9	147.5
886	389.8
886.1	737.6
886.2	1116.4
886.3	1368.4
886.4	1351.1
886.5	986.5
886.6	490.8
886.7	123.9
888.6	195.8
888.7	353.2
888.8	390.5
888.9	254.2
889	86.4
898.5	137.2
898.6	169.9
898.7	107.6
913.2	156.7
913.3	259.6
913.4	266.3
913.5	154.6
946.3	120
946.4	341.9
946.5	597.3
946.6	857.3
946.7	1188.4
946.8	1721.2
946.9	2336.5
947	2725.5
947.1	2520.9
947.2	1780.6
947.3	823.1
947.4	132.4
947.6	459.6
947.7	2930.4
947.8	8699.2
947.9	17959.1
948	29088.2
948.1	39414.3
948.2	46928.5
948.3	49839.5
948.4	48378.5
948.5	42949.5
948.6	35584.2
948.7	27571.5
948.8	20357.2
948.9	14470
949	9978.3
949.1	6795.7
949.2	4370.8
949.3	2642.1
949.4	1345.9
949.5	605.8
949.6	181.1
950.2	182
950.3	833.1
950.4	1893.3
950.5	2813
950.6	3096.5
950.7	2493.1
950.8	1451.1
950.9	526.8
951	76.3
951.1	145.6
951.2	773.7
951.3	1712.3
951.4	2513
951.5	2744.8
951.6	2357.8
951.7	1500.3
951.8	628.8
951.9	104.4
952.2	430.1
952.3	1159.4
952.4	1822.1
952.5	2073.3
952.6	1952.7
952.7	1716.6
952.8	1647.2
952.9	1939.3
953	2613.5
953.1	3468.6
953.2	4228.3
953.3	4556.3
953.4	4298
953.5	3437.1
953.6	2234.9
953.7	1025.5
953.8	248.9
959.4	230
959.5	719.9
959.6	1286.6
959.7	1605.5
959.8	1537.1
959.9	1076.8
960	509.6
960.1	117.8
964.4	124.2
964.5	232.6
964.6	253.8
964.7	149.8
995.5	76.3
995.6	249.6
995.7	425
995.8	470.8
995.9	327.7
996	132.3
1007.4	100.3
1007.5	337.6
1007.6	609.1
1007.7	735.5
1007.8	647.8
1007.9	380.8
1008	121.1
1033.2	278.3
1033.3	661.6
1033.4	849.8
1033.5	749.1
1033.6	366.1
1033.7	600.4
1033.8	2339.6
1033.9	6842.9
1034	14049.2
1034.1	23399.4
1034.2	33481.8
1034.3	42527.3
1034.4	49321
1034.5	52455.8
1034.6	52073.3
1034.7	47860.7
1034.8	40989
1034.9	32108.6
1035	22732.3
1035.1	14115
1035.2	7496.8
1035.3	3562.5
1035.4	1477.9
1035.5	535.1
1036	74.4
1036.1	258.5
1036.2	385.9
1036.3	336.9
1036.4	279
1036.5	397.9
1036.6	626.5
1036.7	807
1036.8	869.5
1036.9	870.5
1037	949.6
1037.1	1189.4
1037.2	1538.6
1037.3	1787.4
1037.4	1708.3
1037.5	1244.9
1037.6	645.4
1037.7	291.3
1037.8	316.3
1037.9	808.8
1038	1836.8
1038.1	3264.5
1038.2	4575.9
1038.3	5223.4
1038.4	5115.1
1038.5	4383.6
1038.6	3378
1038.7	2353.5
1038.8	1499.1
1038.9	893.9
1039	596.3
1039.1	644.4
1039.2	870.3
1039.3	1173.4
1039.4	1518.3
1039.5	1899.7
1039.6	2220.3
1039.7	2309.5
1039.8	2081.4
1039.9	1505.7
1040	815.7
1040.1	269.4
1050.3	266.7
1050.4	669.6
1050.5	1051.1
1050.6	1222.8
1050.7	1044.1
1050.8	653.1
1050.9	247
1051.7	138.9
1051.8	378.9
1051.9	595.1
1052	655.2
1052.1	481.8
1052.2	222.3
1072.4	286.2
1072.5	648.9
1072.6	964.5
1072.7	1058.8
1072.8	923.8
1072.9	613.3
1073	290.5
1073.1	79.3
1095.1	109.9
1095.2	241
1095.3	407.9
1095.4	575
1095.5	670.3
1095.6	636.1
1095.7	440.7
1095.8	195.2
1135.9	58.2
1136	202.7
1136.1	362.5
1136.2	418.2
1136.3	301.5
1136.4	126.5
1136.9	246.5
1137	948
1137.1	2208.5
1137.2	3703.8
1137.3	5248.4
1137.4	6772.7
1137.5	8615.6
1137.6	11086.2
1137.7	14377
1137.8	18221.5
1137.9	21894.8
1138	24762.6
1138.1	26059.9
1138.2	25852.3
1138.3	23990.3
1138.4	20842.9
1138.5	16484.6
1138.6	11465.1
1138.7	6481.7
1138.8	2618.5
1138.9	625.3
1139.5	102.2
1139.6	445.9
1139.7	968.7
1139.8	1444.9
1139.9	1622.2
1140	1458.2
1140.1	1051.4
1140.2	652.6
1140.3	456.9
1140.4	482.2
1140.5	622.7
1140.6	770.3
1140.7	864.6
1140.8	866.1
1140.9	817.9
1141	782.2
1141.1	853.6
1141.2	1099.2
1141.3	1509.6
1141.4	1962.9
1141.5	2302.6
1141.6	2415.7
1141.7	2333.5
1141.8	2251.4
1141.9	2359.3
1142	2700.2
1142.1	3131.7
1142.2	3464.5
1142.3	3504
1142.4	3235.9
1142.5	2707.9
1142.6	2049.6
1142.7	1351.3
1142.8	728.9
1142.9	270.6
1143.2	218.9
1143.3	493.4
1143.4	717.8
1143.5	810.8
1143.6	802.1
1143.7	751.9
1143.8	725
1143.9	712.9
1144	661.8
1144.1	509.9
1144.2	300.7
1144.3	117.8
1146.6	199.9
1146.7	556.5
1146.8	938.1
1146.9	1175.9
1147	1234.1
1147.1	1124.2
1147.2	934.8
1147.3	720.5
1147.4	505.7
1147.5	280.6
1147.6	96.4
1155.5	185.1
1155.6	413
1155.7	591.4
1155.8	622.2
1155.9	461.4
1156	229.2
1156.1	56.4
1163.3	143
1163.4	299.9
1163.5	411.4
1163.6	421.4
1163.7	305.4
1163.8	143.1
1216.5	66.1
1216.6	157.3
1216.7	306.1
1216.8	512.8
1216.9	724.9
1217	839.9
1217.1	797.8
1217.2	647
1217.3	531.4
1217.4	612.1
1217.5	935.4
1217.6	1385
1217.7	1709.5
1217.8	1686.9
1217.9	1249.2
1218	659.4
1218.1	215.8
1263.4	335.1
1263.5	1358.4
1263.6	3192
1263.7	5641.7
1263.8	8188.3
1263.9	10379.6
1264	12037.6
1264.1	13332.8
1264.2	14679.1
1264.3	16239.8
1264.4	18046.5
1264.5	19390.6
1264.6	19615.7
1264.7	17927.2
1264.8	14442.5
1264.9	9774.2
1265	5262.6
1265.1	2005.4
1265.2	399.7
1266.4	59.7
1266.5	344.9
1266.6	990.6
1266.7	1866.7
1266.8	2658.3
1266.9	2971.7
1267	2671.6
1267.1	1839.8
1267.2	918.8
1267.3	285.4
1267.4	40.6
1268.1	77.9
1268.2	459.4
1268.3	1309.2
1268.4	2660.1
1268.5	4218.5
1268.6	5464.4
1268.7	5769.5
1268.8	4915.4
1268.9	3146.4
1269	1319.8
1269.1	263.2
1269.2	252.1
1269.3	1069
1269.4	2289.9
1269.5	3354.1
1269.6	3633.8
1269.7	2927.9
1269.8	1714.5
1269.9	703.8
1270	353
1270.1	706.3
1270.2	1488.2
1270.3	2232.8
1270.4	2504.9
1270.5	2142.8
1270.6	1382.6
1270.7	604.2
1270.8	140.3
1277.2	121.8
1277.3	365
1277.4	643.7
1277.5	808.6
1277.6	788
1277.7	572.3
1277.8	293.6
1277.9	86.2
1283.5	91.1
1283.6	219.5
1283.7	335.1
1283.8	373.8
1283.9	294.4
1284	159.2
1284.1	46.1
1375.7	80
1375.8	168.9
1375.9	239.6
1376	259.5
1376.1	210.8
1376.2	125.4
1376.3	45.6
1421.5	198.8
1421.6	1129.2
1421.7	3135.7
1421.8	5939.3
1421.9	8952.1
1422	11564.6
1422.1	13273.4
1422.2	14074.2
1422.3	13965.9
1422.4	13280.3
1422.5	11964.1
1422.6	10105.1
1422.7	7665.8
1422.8	4968.9
1422.9	2518.9
1423	854.7
1423.1	251.3
1423.2	230.7
1423.3	292.7
1423.4	201.5
1423.5	95.2
1425	49.1
1425.1	196.5
1425.2	453.2
1425.3	751.6
1425.4	999.4
1425.5	1090.5
1425.6	999.9
1425.7	748.8
1425.8	442
1425.9	177.8
1427	42.4
1427.1	222.6
1427.2	602
1427.3	1078.8
1427.4	1453.4
1427.5	1522.2
1427.6	1281
1427.7	833.4
1427.8	372.6
1427.9	81.5
1428	69.1
1428.1	340.3
1428.2	835.3
1428.3	1380
1428.4	1734.2
1428.5	1707.7
1428.6	1336.1
1428.7	771.8
1428.8	283
1429.6	58.4
1429.7	255.9
1429.8	609.8
1429.9	1007.6
1430	1298.4
1430.1	1333.4
1430.2	1103.9
1430.3	691
1430.4	296.3
1430.5	63.1
1432.9	44.9
1433	115.1
1433.1	184
1433.2	224.6
1433.3	221.5
1433.4	191.4
1433.5	147.6
1433.6	101.7
1433.7	55.6
1439.4	149.8
1439.5	423.1
1439.6	737.4
1439.7	937.1
1439.8	931
1439.9	704.9
1440	395.3
1440.1	145.4
1444.2	65
1444.3	171.4
1444.4	318.8
1444.5	437.8
1444.6	472.4
1444.7	394.4
1444.8	249.3
1444.9	104.1
1563.6	60.8
1563.7	248
1563.8	534.4
1563.9	790.9
1564	914.9
1564.1	840.5
1564.2	605.4
1564.3	300.6
1564.4	79.8
1624.4	131
1624.5	668.1
1624.6	1808.8
1624.7	3431.3
1624.8	5073.8
1624.9	6221.4
1625	6681
1625.1	6582.2
1625.2	6396
1625.3	6436.4
1625.4	6782.7
1625.5	7070.1
1625.6	6933.3
1625.7	6070.5
1625.8	4605.2
1625.9	2907.7
1626	1470.6
1626.1	594.3
1626.2	187.1
1626.3	42.5
1627.6	60.2
1627.7	301.2
1627.8	793.7
1627.9	1414.3
1628	1934.4
1628.1	2092.1
1628.2	1820.4
1628.3	1209.2
1628.4	575.2
1628.5	166.6
1630.4	55.3
1630.5	91.1
1630.6	156.3
1630.7	269.1
1630.8	412
1630.9	527
1631	565.3
1631.1	494.3
1631.2	341.3
1631.3	161.5
1631.4	39.6
1631.9	71.2
1632	154.5
1632.1	216
1632.2	225
1632.3	170.8
1632.4	91.9
1642.7	81
1642.8	322.1
1642.9	724.6
1643	1151.2
1643.1	1392.9
1643.2	1339.1
1643.3	991.3
1643.4	547.3
1643.5	200.8
1643.6	39.1
1645.4	39.6
1645.5	67.8
1645.6	80.3
1645.7	64.4
1645.8	34.6
1716.2	169.5
1716.3	445.9
1716.4	772
1716.5	997.7
1716.6	1022.8
1716.7	819.8
1716.8	504.5
1716.9	213
1717	48.6
1759.3	22.6
1759.4	30.8
1759.5	36.9
1759.6	38.3
1759.7	34.1
1759.8	26.7
1761.3	21.6
1761.4	22.1
1761.5	21.6
1770.4	19.9
1770.5	20
1770.6	19.8
1771.7	19.9
1771.8	20.2
1774.7	20
1774.8	19.8
1895	51.3
1895.1	307.4
1895.2	882.2
1895.3	1821.3
1895.4	3015.8
1895.5	4260.5
1895.6	5279.9
1895.7	5910
1895.8	6215.9
1895.9	6419.8
1896	6847
1896.1	7562.5
1896.2	8408.3
1896.3	8895
1896.4	8679.3
1896.5	7554.8
1896.6	5810.8
1896.7	3885.9
1896.8	2259.8
1896.9	1187.1
1897	596.1
1897.1	331.7
1897.2	220
1897.3	228.9
1897.4	232.1
1897.5	194.3
1897.6	113
1897.7	38.5
1898.7	65.5
1898.8	93.2
1898.9	100
1899	84
1899.1	48.5
1899.6	39.9
1899.7	242.9
1899.8	737.8
1899.9	1493.6
1900	2311.8
1900.1	2862.7
1900.2	2935.8
1900.3	2453.3
1900.4	1633
1900.5	766.1
1900.6	198
1901.6	58.5
1901.7	96.7
1901.8	118.6
1901.9	125
1902	134.3
1902.1	167.8
1902.2	226.7
1902.3	316.9
1902.4	444.7
1902.5	611.1
1902.6	798.6
1902.7	958.2
1902.8	1040.3
1902.9	999.6
1903	853.5
1903.1	647.6
1903.2	463
1903.3	348.6
1903.4	295.3
1903.5	271.2
1903.6	259.6
1903.7	259.6
1903.8	258.2
1903.9	241
1904	190.3
1904.1	107
1904.8	40.3
1904.9	95.8
1905	171.2
1905.1	264
1905.2	359.9
1905.3	441.1
1905.4	505.6
1905.5	557.6
1905.6	611.7
1905.7	654.9
1905.8	664.3
1905.9	600.6
1906	456.8
1906.1	255.4
1906.2	83.2
1908.5	91.3
1908.6	160.7
1908.7	213.1
1908.8	236.1
1908.9	220
1909	169.9
1909.1	97
1909.9	55.1
1910	70.5
1910.1	60.2
1917	177.4
1917.1	439.6
1917.2	771.3
1917.3	1062.7
1917.4	1223.3
1917.5	1171.7
1917.6	921.9
1917.7	545.1
1917.8	210.1
1925.1	74.1
1925.2	148.3
1925.3	198
1925.4	199.1
1925.5	144.8
1925.6	70.9

## Sheet: SUMO2(1-92)-MesNa
m/z	intensity			mass (Da)	intensity
700.1	23.7			3000	0
700.2	28.4			3508	0
700.3	23.7			3515	0
701.1	22.8			10534	0
701.2	27.5			10535	1447
701.3	22.8			10536	3751
702.1	19.5			10537	8782
702.2	23.8			10538	14789
702.3	19.5			10539	21940
703.1	18.3			10540	32202
703.2	22.6			10541	40889
703.3	18.3			10542	47002
704.1	20.7			10543	49506
704.2	25.1			10544	52249
704.3	20.5			10545	54819
705.3	18.8			10546	55678
705.4	23.2			10547	52146
705.5	18.8			10548	42865
706.3	19.3			10549	29483
706.4	23.8			10550	16652
706.5	19.3			10551	6669
707.3	17.7			10552	3433
707.4	22			10553	2212
707.5	17.5			10554	2125
708.5	17.3			10555	2041
708.6	21.6			10556	1930
708.7	17.3			10557	1784
709.5	16.1			10558	1557
709.6	20.4			10559	1144
709.7	16.1			10560	843
710.5	18.7			10561	526
710.6	23.2			10562	0
710.7	18.7			30000	0
711.7	20
711.8	24.7
711.9	20
712.7	15.6
712.8	19.7
713.7	19.7
713.8	24.4
713.9	19.7
714.7	21.8
714.8	26.8
714.9	21.8
715.7	20.2
715.8	25
715.9	20.2
716.9	16.5
717	20.9
717.1	16.5
717.8	18.8
718.7	16.9
718.8	37
718.9	56.3
719	64.8
719.1	56.3
719.2	37
719.3	16.6
719.7	18.4
719.8	23.1
719.9	18.3
720.9	19.2
721	24
721.1	19.1
721.9	17.2
722	21.8
722.1	17.2
723	17.6
724.1	17.7
724.2	22.4
724.3	17.7
725.3	17.4
725.4	22.1
725.5	17.4
726.4	17
727	16
728.4	18.5
729.4	18.5
730.3	15.6
730.4	20.1
730.5	15.6
731.6	15.9
732.4	16.9
733.5	15
733.6	19.4
733.7	15
734.7	14.2
734.8	18.3
734.9	13.9
736.5	15.4
736.6	19.8
736.7	15.1
739	17.4
740	15.4
741	14.1
743.2	13.8
744.2	13.4
745.2	17.1
746.2	16
747.2	15.6
748.4	16.6
749.3	12.9
749.4	17.2
749.5	12.9
750.4	15
751.6	14
753.5	141.4
753.6	595.2
753.7	1252.6
753.8	2010.9
753.9	2687.5
754	3006.6
754.1	2687.3
754.2	2010.5
754.3	1252.3
754.4	595
754.5	141.3
757.8	12.8
758.8	15.7
760.7	14.5
760.8	19.1
760.9	14.4
762	12.3
763.1	11.6
763.2	15.9
763.3	11.6
764.2	12.8
765.5	22.9
765.6	29.2
765.7	22.9
771.6	11.1
773.6	11.6
775.6	12.3
776.6	12.3
781	11.5
783	12.8
785.2	12.1
786.2	12.6
789.4	10.6
811.5	106.4
811.6	456.5
811.7	970.6
811.8	1568.8
811.9	2104.4
812	2356.4
812.1	2104.4
812.2	1568.8
812.3	970.6
812.4	456.5
812.5	106.4
822.2	11
822.3	26.1
822.4	34.2
822.5	26.1
822.6	11
823.1	17
823.2	23.6
823.3	17
873.7	6.1
873.8	9.4
873.9	6.1
878.9	721.6
879	3008.5
879.1	6299.1
879.2	10076.8
879.3	13442.7
879.4	15032.7
879.5	13442.7
879.6	10079.6
879.7	6282.8
879.8	3006.3
879.9	698.3
880	169.5
880.1	650.8
880.2	1319.1
880.3	1748.2
880.4	1960.3
880.5	1748.2
880.6	1295.4
880.7	792
880.8	366
880.9	82.4
913.1	5.7
913.2	8.8
913.3	5.7
951.8	18.6
951.9	70.3
952	152.4
952.1	231.2
952.2	266.1
952.3	231.2
952.4	152.4
952.5	70.3
952.6	18.6
959.1	970.3
959.2	4042.9
959.3	8462.4
959.4	13534.7
959.5	18053.7
959.6	20188.6
959.7	18053.7
959.8	13534.7
959.9	8462.5
960	4042.9
960.1	967.3
960.4	231.7
960.5	519.3
960.6	868.5
960.7	1185.5
960.8	1333.1
960.9	1185.7
961	868.8
961.1	519.6
961.2	231.9
961.3	48.4
967.6	7.4
1042.6	23
1042.7	79.1
1042.8	165.1
1042.9	247.4
1043	283.9
1043.1	247.3
1043.2	165.1
1043.3	79.1
1043.4	22.9
1055.1	941.3
1055.2	3921.6
1055.3	8208.1
1055.4	13127.5
1055.5	17510.1
1055.6	19580.6
1055.7	17510.1
1055.8	13127.5
1055.9	8208.1
1056	3921.6
1056.1	941.3
1058.3	65.1
1058.4	299.5
1058.5	659
1058.6	1089.3
1058.7	1478.1
1058.8	1659.5
1058.9	1478.1
1059	1089.4
1059.1	659.3
1059.2	299.9
1059.3	65.3
1066.3	19.5
1066.4	58.9
1066.5	102.6
1066.6	123.8
1066.7	102.6
1066.8	58.9
1066.9	19.5
1091	5.7
1091.1	19.6
1091.2	28.2
1091.3	19.6
1091.4	5.7
1158.3	13.8
1158.4	20.1
1158.5	13.7
1171.7	428.8
1171.8	1797.4
1171.9	3774.3
1172	6049.9
1172.1	8079.2
1172.2	9043.2
1172.3	8071.6
1172.4	5813.9
1172.5	3781.8
1172.6	3463.3
1172.7	5216.8
1172.8	8409.5
1172.9	11497.4
1173	12826.1
1173.1	11468.8
1173.2	8595.1
1173.3	5370.5
1173.4	2563.3
1173.5	614.1
1191.3	6.8
1191.4	10.6
1191.5	7
1192.1	14.6
1192.2	82.7
1192.3	197.6
1192.4	343.2
1192.5	477.2
1192.6	538.8
1192.7	477.2
1192.8	343.2
1192.9	197.6
1193	82.7
1193.1	14.6
1208.4	8.3
1208.5	22.5
1208.6	30.5
1208.7	22.7
1208.8	8.4
1266.8	9.6
1266.9	22.4
1267	29.2
1267.1	22.4
1267.2	9.6
1276.6	8.7
1279.8	8.2
1282	9.3
1288.2	10.1
1289.4	10.3
1291.4	7.8
1292.3	8.5
1292.4	12.4
1292.5	8.5
1293.3	10.1
1293.4	14.5
1293.5	10.1
1295.7	9.9
1295.8	28.7
1295.9	49.2
1296	59
1296.1	49.2
1296.2	28.7
1296.3	10
1297.8	8.4
1299.8	9.8
1301.7	8.8
1301.8	12.7
1301.9	8.8
1302.9	8.8
1303	12.8
1303.1	8.9
1304	9.3
1306	11.3
1307	10.6
1309.3	9.4
1309.4	13.6
1309.5	9.4
1310.4	11
1311.4	11
1312.4	11.2
1314	19.9
1314.1	36.4
1314.2	44.7
1314.3	36.4
1314.4	19.9
1315.6	10.6
1318.9	376.3
1319	1567.8
1319.1	3281.5
1319.2	5248.3
1319.3	7000.4
1319.4	7828.1
1319.5	7000.4
1319.6	5248.3
1319.7	3281.6
1319.8	1567.9
1319.9	376.3
1320.7	9.6
1320.8	13.9
1320.9	9.9
1321.5	9.9
1321.6	27.5
1321.7	46.5
1321.8	55.6
1321.9	46.5
1322	27.5
1322.1	9.9
1323.7	10.5
1323.8	14.7
1323.9	10.5
1325	9.5
1325.9	10.2
1326	14.5
1326.1	10.5
1327.1	10.5
1327.2	14.6
1327.3	10.5
1328.1	11.8
1328.2	16.1
1328.3	11.8
1329.1	10.1
1329.2	14.2
1329.3	10.3
1330.4	12.7
1331.3	14.2
1331.4	18.9
1331.5	14.2
1332.6	12.1
1333.4	11.6
1334.2	16.3
1334.3	30.3
1334.4	37.4
1334.5	30.5
1334.6	16.6
1335.4	11
1336.3	12.8
1336.4	17.1
1336.5	12.8
1337.5	12
1337.6	16.1
1337.7	12
1338.5	10.7
1338.6	14.6
1338.7	10.7
1339.7	11.9
1339.8	15.9
1339.9	11.9
1340.7	11
1340.8	14.9
1340.9	11
1341.7	12.2
1341.8	16.3
1341.9	12.2
1342.7	14.7
1342.8	19.2
1342.9	14.8
1343.7	14.2
1343.8	18.6
1343.9	14.2
1344.8	13.2
1345.7	12.1
1345.8	16.1
1345.9	12.1
1347	12.6
1347.7	10.8
1347.8	14.5
1347.9	10.8
1348.9	12.8
1349	16.8
1349.1	12.8
1350.2	13.4
1351.1	17.2
1351.2	22
1351.3	17.2
1352.2	12.6
1353.1	14.2
1353.2	18.5
1353.3	14.2
1354.3	11.8
1354.4	15.6
1354.5	11.8
1355.3	18.3
1355.4	23.4
1355.5	18.3
1356.5	13.4
1356.6	17.6
1356.7	13.5
1357.6	12.4
1358	11.4
1358.6	13.8
1359.6	13.8
1360.5	16
1360.6	20.6
1360.7	16
1361.5	14.3
1361.6	18.6
1361.7	14.4
1362.7	12.7
1362.8	16.7
1362.9	12.7
1363.7	13.6
1363.8	17.8
1363.9	13.6
1364.7	11.1
1364.8	14.9
1364.9	11.1
1365.9	15.3
1366	19.7
1366.1	15.3
1366.9	14.5
1367	18.8
1367.1	14.5
1368.1	16.1
1368.2	20.7
1368.3	16.1
1369.2	14
1370.1	13.7
1370.2	17.9
1370.3	13.7
1371.2	13.1
1372.1	16.2
1372.2	20.8
1372.3	16.2
1373.3	14.6
1373.4	18.9
1373.5	14.6
1374.3	12.1
1374.4	16
1374.5	12.1
1375.5	13
1375.6	17
1375.7	13
1376.5	12.2
1376.6	16.1
1376.7	12.2
1377.5	12.2
1377.6	16.1
1377.7	12.2
1378.5	13.8
1378.6	18
1378.7	13.9
1379.5	13.1
1379.6	17.1
1379.7	13.1
1380.5	12.3
1380.6	16.1
1380.7	12.3
1381.7	12.3
1381.8	16.1
1381.9	12.3
1382.7	14.7
1382.8	19.1
1382.9	14.7
1384	13.3
1384.7	15.6
1384.8	20.1
1384.9	15.6
1385.7	16.4
1385.8	21.1
1385.9	16.4
1386.9	13.2
1387	17.2
1387.1	13.2
1387.9	13.2
1388	17.2
1388.1	13.2
1388.9	17.3
1389	22.1
1389.1	17.3
1390.1	13.2
1390.2	17.3
1390.3	13.2
1391	14.4
1392.1	13.2
1392.2	17.3
1392.3	13.3
1393.3	17.4
1393.4	22.1
1393.5	17.4
1394.3	13.3
1394.4	17.3
1394.5	13.3
1395.3	14.9
1395.4	19.3
1395.5	14.9
1396.1	13.3
1396.2	17.4
1396.3	13.3
1397.3	15
1397.4	19.3
1397.5	15
1398.5	18.3
1398.6	23.2
1398.7	18.3
1399.5	16.6
1399.6	21.3
1399.7	16.6
1400.3	13.4
1400.4	17.4
1400.5	13.4
1401.3	12.6
1401.4	16.5
1401.5	12.4
1402	15.6
1402.5	14.9
1402.6	19.4
1402.7	15.1
1403.5	15.9
1403.6	20.4
1403.7	15.9
1404.7	15.9
1404.8	20.4
1404.9	15.9
1405.9	15.1
1406	19.5
1406.1	15.1
1406.7	14.3
1406.8	18.5
1406.9	14.3
1407.9	14.3
1408	18.5
1408.1	14.3
1408.7	13.5
1408.8	17.6
1408.9	13.5
1410.1	12.7
1410.2	16.6
1410.3	12.7
1411.1	16.8
1411.2	21.5
1411.3	16.8
1412.1	14.4
1412.2	18.6
1412.3	14.4
1413.1	15.2
1413.2	19.6
1413.3	15.2
1414.1	18.5
1414.2	23.5
1414.3	18.5
1415.3	13.6
1415.4	17.7
1415.5	13.6
1416.3	16.9
1416.4	21.6
1416.5	16.9
1417.5	16.1
1417.6	20.6
1417.7	16.1
1418.3	16.1
1418.4	20.6
1418.5	16.1
1419.3	17.8
1419.4	22.6
1419.5	17.8
1420.5	16.2
1420.6	20.7
1420.7	16.2
1421.5	17.8
1421.6	22.6
1421.7	17.8
1422.5	15.4
1422.6	19.7
1422.7	15.4
1423.7	16.2
1423.8	20.7
1423.9	16.2
1424.7	16.2
1424.8	20.8
1424.9	16.2
1425.7	15.4
1425.8	19.8
1425.9	15.4
1426.9	14.6
1427	18.9
1427.1	14.6
1427.7	17.1
1427.8	21.8
1427.9	17.1
1428.9	23.8
1429	29.3
1429.1	23.8
1429.9	19.6
1430	24.7
1430.1	19.6
1430.9	15.5
1431	19.9
1431.1	15.5
1431.9	17.2
1432	21.9
1432.1	17.2
1432.9	16.4
1433	20.9
1433.1	16.4
1433.7	20.1
1433.8	42.9
1433.9	64.7
1434	74.4
1434.1	64.7
1434.2	42.9
1434.3	20.1
1435.1	15.6
1435.2	20
1435.3	15.6
1436.1	17.2
1436.2	21.9
1436.3	17.2
1437.3	17.3
1437.4	22
1437.5	17.3
1438.3	14.8
1438.4	19.1
1438.5	14.8
1439.3	15.6
1439.4	20.1
1439.5	15.6
1440.3	14
1440.4	18.2
1440.5	14
1441.5	14.9
1441.6	19.1
1441.7	14.9
1442.6	16.3
1443.4	15.3
1444.3	14.1
1444.4	18.2
1444.5	14.1
1445.7	14.9
1445.8	19.2
1445.9	14.9
1446.7	14.1
1446.8	18.3
1446.9	14.2
1447.9	14.2
1448	18.3
1448.1	14.2
1449	17.4
1449.9	14.2
1450	18.3
1450.1	14.2
1450.8	16.4
1452	14.5
1453.1	16.7
1453.2	21.3
1453.3	16.7
1454	14.6
1455.1	15.9
1455.2	20.4
1455.3	15.9
1456.6	14.6
1457.3	15.2
1457.4	19.5
1457.5	15.2
1458.3	16
1458.4	20.4
1458.5	16
1459.3	15.2
1459.4	19.5
1459.5	15.2
1460.6	14.7
1461.6	14.7
1462.5	15.3
1462.6	19.5
1462.7	15.3
1463.4	17.6
1464.4	17.6
1465.5	14.4
1465.6	18.6
1465.7	14.5
1466.7	15.3
1466.8	19.6
1466.9	15.3
1467.7	16.2
1467.8	20.6
1467.9	16.2
1468.8	16.8
1470.6	15.8
1472	17.8
1472.9	15.4
1473	19.7
1473.1	15.4
1473.9	16.2
1474	20.7
1474.1	16.2
1475.1	17.1
1475.2	21.7
1475.3	17.1
1476.3	17.1
1476.4	21.7
1476.5	17.1
1477.2	16.9
1478.1	15.5
1478.2	19.8
1478.3	15.5
1479.3	16.3
1479.4	20.8
1479.5	16.4
1480.3	17.2
1480.4	21.8
1480.5	17.2
1481.5	15.6
1481.6	19.9
1481.7	15.6
1482.7	14.8
1482.8	19
1482.9	14.6
1483.4	16.1
1484.5	15.6
1484.6	20
1484.7	15.4
1485.2	16.1
1486.6	18
1487.7	20.6
1487.8	25.6
1487.9	20.6
1488.7	17.3
1488.8	21.9
1488.9	17.3
1489.9	16.5
1490	21
1490.1	16.5
1490.9	18.1
1491	22.9
1491.1	18.1
1491.9	14.9
1492	19.1
1492.1	14.9
1492.9	19
1493	23.9
1493.1	19
1494.1	14.9
1494.2	19.1
1494.3	14.9
1495.1	15.8
1495.2	20.1
1495.3	15.8
1496.1	15.8
1496.2	20.1
1496.3	15.8
1497.1	15.8
1497.2	19.4
1497.3	15
1497.6	16.5
1498.1	17.1
1498.2	21.9
1498.3	17.2
1499.2	18
1500.3	16.3
1500.4	20.8
1500.5	16.3
1501.3	15.5
1501.4	19.8
1501.5	15.5
1502.3	17.9
1502.4	22.6
1502.5	17.9
1503.5	18.6
1503.6	23.5
1503.7	18.6
1504.5	15.3
1504.6	19.6
1504.7	15.3
1506.5	229.6
1506.6	957.2
1506.7	2004.3
1506.8	3206.4
1506.9	4277.6
1507	4783.5
1507.1	4281.8
1507.2	3178.9
1507.3	1981.3
1507.4	1094.9
1507.5	682.4
1507.6	829.7
1507.7	1181.1
1507.8	1359.7
1507.9	1209.7
1508	902.8
1508.1	559.7
1508.2	264
1508.3	61.8
1508.8	17.7
1509.7	17.9
1509.8	22.6
1509.9	17.9
1510.7	15.4
1510.8	19.7
1510.9	15.4
1511.9	15.5
1512	19.8
1512.1	15.5
1513	18.9
1514.1	17.2
1514.2	21.8
1514.3	17.2
1515	19
1516.1	15.7
1516.2	20
1516.3	15.7
1517.1	16.6
1517.2	21.1
1517.3	16.6
1518.1	18.3
1518.2	23.1
1518.3	18.3
1519.1	20.8
1519.2	25.9
1519.3	20.8
1520.3	22.6
1520.4	27.8
1520.5	22.6
1521.3	20.1
1521.4	25.1
1521.5	20.2
1522.6	17.5
1523.4	19.5
1524.3	19.4
1524.4	24.3
1524.5	19.4
1525.5	18.7
1525.6	23.4
1525.7	18.7
1526.5	17.1
1526.6	21.6
1526.7	17.1
1527.7	16.3
1527.8	20.7
1527.9	16.3
1528.7	18
1528.8	22.7
1528.9	18
1529.9	16.4
1530	20.9
1530.1	16.5
1530.7	20.6
1530.8	25.5
1530.9	20.6
1531.7	15.7
1531.8	20
1531.9	15.7
1532.7	15.7
1532.8	20
1532.9	15.7
1533.9	16.6
1534	21.1
1534.1	16.6
1534.9	15.8
1535	20.2
1535.1	15.9
1536.3	17.6
1536.4	22.1
1536.5	17.6
1537.4	18.4
1537.9	16.6
1538	21.3
1538.1	16.8
1539.1	18.6
1539.2	23.2
1539.3	18.6
1540.1	19.4
1540.2	24.2
1540.3	19.5
1541.3	18.7
1541.4	23.3
1541.5	18.7
1542.2	17.7
1543.1	17.1
1543.2	21.5
1543.3	17.1
1544.3	19.7
1544.4	24.4
1544.5	19.7
1545.5	19.8
1545.6	24.5
1545.7	19.8
1546.7	18.1
1546.8	22.6
1546.9	18.1
1547.7	18.2
1547.8	22.7
1547.9	18.2
1548.8	19
1549.7	20
1549.8	24.6
1549.9	20
1550.5	18.4
1550.6	22.9
1550.7	18.4
1551.7	20.1
1551.8	24.7
1551.9	20.1
1552.7	17.6
1552.8	22.1
1552.9	17.6
1553.8	20.3
1555.2	20.3
1556.1	17
1556.2	21.3
1556.3	17
1557.1	17.8
1557.2	22.3
1557.3	17.9
1557.9	17.1
1558	21.4
1558.1	17.1
1559.1	18.8
1559.2	23.3
1559.3	18.8
1560.1	17.2
1560.2	21.5
1560.3	17.2
1561.3	21.4
1561.4	26.2
1561.5	21.4
1562.3	18.1
1562.4	22.6
1562.5	18.2
1563.4	18.9
1564.3	18.3
1564.4	22.7
1564.5	18.3
1565.3	17.5
1565.4	21.8
1565.5	17.5
1566.3	17.5
1566.4	21.8
1566.5	17.5
1568.3	18.5
1568.4	22.8
1568.5	18.5
1569.5	19.3
1569.6	23.8
1569.7	19.3
1570.6	20.2
1571.6	20.2
1572.8	19.3
1573.7	21.2
1573.8	25.9
1573.9	21.2
1574.8	17.5
1576	18.5
1577	18.6
1577.9	20.6
1578	25.1
1578.1	20.6
1579.4	19.7
1580.2	17.9
1581.1	17.4
1581.2	21.6
1581.3	17.4
1582.3	18.4
1582.4	22.6
1582.5	18.4
1583.3	20.9
1583.4	25.4
1583.5	20.9
1584.3	21.8
1584.4	26.3
1584.5	21.8
1585.3	19.3
1585.4	23.7
1585.5	19.3
1586.3	18.5
1586.4	22.7
1586.5	18.5
1587.5	18.6
1587.6	22.8
1587.7	18.6
1588.5	19.4
1588.6	23.7
1588.7	19.5
1589.5	17.8
1589.6	22
1589.7	17.8
1590.5	17.9
1590.6	22
1590.7	17.9
1591.5	20.4
1591.6	24.8
1591.7	20.4
1592.7	23
1592.8	27.6
1592.9	23
1593.7	24.6
1593.8	29.5
1593.9	24.7
1594.9	19.7
1595	24
1595.1	19.7
1595.9	18.1
1596	22.2
1596.1	18.1
1596.9	18.1
1597	22.2
1597.1	18.1
1597.9	21.5
1598	26
1598.1	21.5
1598.9	18.2
1599	22.4
1599.1	18.2
1600.1	22.4
1600.2	27
1600.3	22.4
1601.2	19.7
1602.3	19.2
1602.4	23.4
1602.5	19.2
1603.3	23.4
1603.4	28
1603.5	23.4
1604.3	22.6
1604.4	27.2
1604.5	22.6
1605.3	23.5
1605.4	28.1
1605.5	23.5
1606.3	20.2
1606.4	24.5
1606.5	20.2
1607.5	19.4
1607.6	23.6
1607.7	19.5
1608.5	19.5
1608.6	23.6
1608.7	19.5
1609.5	19.5
1609.6	23.7
1609.7	19.5
1610.5	21.2
1610.6	25.5
1610.7	21.2
1611.5	22.9
1611.6	27.4
1611.7	22.9
1612.7	23.8
1612.8	28.4
1612.9	23.8
1613.9	21.3
1614	25.7
1614.1	21.4
1614.7	23.9
1614.8	28.5
1614.9	23.9
1615.9	23.1
1616	27.6
1616.1	23.1
1616.9	23.1
1617	27.6
1617.1	23.1
1618.1	24.1
1618.2	28.6
1618.3	24.1
1619.1	22.4
1619.2	26.8
1619.3	22.4
1620.1	21.6
1620.2	25.9
1620.3	21.6
1621.1	20
1621.2	24.2
1621.3	20
1622.3	27.5
1622.4	32.4
1622.5	27.6
1623.1	22.6
1623.2	27
1623.3	22.6
1624.3	21.8
1624.4	26.1
1624.5	21.8
1625.4	22.5
1626.3	25.3
1626.4	29.9
1626.5	25.3
1627.3	25.3
1627.4	29.9
1627.5	25.3
1628.5	22
1628.6	26.3
1628.7	22
1629.7	22.9
1629.8	27.3
1629.9	22.9
1630.7	23.7
1630.8	28.2
1630.9	23.7
1631.7	24.6
1631.8	29.2
1631.9	24.6
1632.9	23.9
1633	28.3
1633.1	23.9
1633.7	21.4
1633.8	25.5
1633.9	21.4
1634.5	20.6
1634.6	24.7
1634.7	20.6
1635.9	22.3
1636	26.5
1636.1	22.3
1636.9	22.4
1637	26.6
1637.1	22.4
1637.9	23.2
1638	27.5
1638.1	23.2
1638.9	23.3
1639	27.6
1639.1	23.3
1639.9	23.3
1640	27.7
1640.1	23.3
1641.3	22.5
1641.4	26.7
1641.5	22.5
1642.1	20.9
1642.2	25
1642.3	20.9
1643.1	20.9
1643.2	25
1643.3	20.9
1644.1	23.5
1644.2	27.8
1644.3	23.5
1645.1	25.2
1645.2	29.7
1645.3	25.2
1646.3	21.9
1646.4	26
1646.5	21.9
1647.3	22.8
1647.4	27
1647.5	22.8
1648.1	20.3
1648.2	24.3
1648.3	20.3
1649.3	21.2
1649.4	25.3
1649.5	21.2
1650.3	20.4
1650.4	24.4
1650.5	20.4
1651.3	22.1
1651.4	26.2
1651.5	22.1
1652.5	22.2
1652.6	26.3
1652.7	22.2
1653.7	23.1
1653.8	27.3
1653.9	23.1
1654.7	21.4
1654.8	25.5
1654.9	21.4
1655.7	21.5
1655.8	25.5
1655.9	21.5
1656.7	24.8
1656.8	29.2
1656.9	24.9
1657.9	20.7
1658	24.7
1658.1	20.7
1659.9	24.1
1660	28.4
1660.1	24.1
1661	22
1662.3	20
1662.4	23.9
1662.5	20
1663.2	22.1
1663.9	22.6
1664	26.7
1664.1	22.6
1665.1	21.8
1665.2	25.9
1665.3	21.8
1666.1	21
1666.2	25
1666.3	21.1
1667.4	23.2
1668.7	20.3
1668.8	24.2
1668.9	20.4
1669.5	22.9
1669.6	26.9
1669.7	22.9
1670.5	22.9
1670.6	27
1670.7	22.9
1671.5	23.8
1671.6	28
1671.7	23.8
1672.5	27.1
1672.6	31.7
1672.7	27.1
1673.5	23
1673.6	27.1
1673.7	23
1674.7	22.2
1674.8	26.3
1674.9	22.3
1675.7	23.1
1675.8	27.2
1675.9	23.1
1676.7	24.9
1676.8	29.1
1676.9	24.9
1677.9	24.9
1678	29.1
1678.1	24.9
1678.9	25.8
1679	30.1
1679.1	25.8
1679.9	21.6
1680	25.6
1680.1	21.7
1680.9	23.3
1681	27.4
1681.1	23.3
1682.1	24.3
1682.2	28.4
1682.3	24.3
1683.1	26.8
1683.2	31.2
1683.3	26.8
1684.1	22.6
1684.2	26.6
1684.3	22.6
1685.5	21.8
1685.6	25.7
1685.7	21.8
1686.5	21.8
1686.6	25.7
1686.7	21.8
1687.3	21.8
1687.4	25.7
1687.5	21.8
1688.3	24.3
1688.4	28.4
1688.5	24.3
1689.1	21
1689.2	24.7
1689.3	20.9
1690.3	22.6
1690.4	26.6
1690.5	22.6
1691.5	24.3
1691.6	28.4
1691.7	24.3
1692.5	25.1
1692.6	29.3
1692.7	25.1
1693.5	23.4
1693.6	27.5
1693.7	23.4
1694.5	25.1
1694.6	29.3
1694.7	25.1
1695.8	24.7
1696.7	25
1696.8	29.3
1696.9	25
1697.9	25
1698	29.3
1698.1	25
1699	23.7
1699.9	25
1700	29.2
1700.1	25
1700.9	23.3
1701	27.4
1701.1	23.3
1702.1	25.8
1702.2	30.1
1702.3	25.8
1703	23.7
1703.9	23.3
1704	27.3
1704.1	23.3
1705.1	25.8
1705.2	30.1
1705.3	25.8
1706.1	23.3
1706.2	27.3
1706.3	23.3
1707.1	23.3
1707.2	27.3
1707.3	23.2
1708.3	23.2
1708.4	27.3
1708.5	23.2
1709.3	23.2
1709.4	27.3
1709.5	23.2
1710.5	24
1710.6	28.2
1710.7	24
1711.5	26.5
1711.6	31
1711.7	26.5
1712.5	22.4
1712.6	26.3
1712.7	22.4
1713.7	21.5
1713.8	25.4
1713.9	21.5
1714.5	21.5
1714.6	25.4
1714.7	21.5
1715.7	23.1
1715.8	27.2
1715.9	23.1
1716.7	25.6
1716.8	30
1716.9	25.6
1717.7	22.3
1717.8	26.3
1717.9	22.3
1718.9	27.3
1719	31.8
1719.1	27.3
1719.9	24
1720	28.1
1720.1	24
1720.9	22.3
1721	26.3
1721.1	22.3
1721.9	22.3
1722	26.3
1722.1	22.3
1722.7	23.1
1722.8	27.1
1722.9	23.1
1723.9	23.9
1724	28.1
1724.1	23.9
1725.1	27.2
1725.2	31.7
1725.3	27.2
1726.3	25.5
1726.4	29.9
1726.5	25.5
1727.4	25.3
1728.4	23.4
1729.1	27.2
1729.2	31.7
1729.3	27.2
1730.3	26.3
1730.4	30.8
1730.5	26.3
1731.3	26.3
1731.4	30.8
1731.5	26.3
1732.6	25.2
1733.3	23.8
1733.4	28
1733.5	23.8
1734.7	22.1
1734.8	26.1
1734.9	22.1
1735.6	25.2
1736.7	25.4
1736.8	29.8
1736.9	25.4
1737.7	24.6
1737.8	28.9
1737.9	24.6
1738.7	27.1
1738.8	31.6
1738.9	27.1
1739.7	22.9
1739.8	27
1739.9	22.9
1740.7	23.7
1740.8	27.9
1740.9	23.7
1741.7	22.9
1741.8	27
1741.9	22.9
1742.9	23.7
1743	27.9
1743.1	23.7
1744.2	24.2
1744.9	23.7
1745	27.9
1745.1	23.7
1746.2	24.2
1747.4	23.2
1748.1	22.8
1748.2	26.9
1748.3	22.8
1749.3	26.1
1749.4	30.6
1749.5	26.2
1750.2	25
1751.3	27
1751.4	31.5
1751.5	27
1752.5	25.3
1752.6	29.6
1752.7	25.3
1753.5	26.1
1753.6	30.5
1753.7	26.1
1754.5	23.6
1754.6	27.8
1754.7	23.6
1755.6	24.1
1756.6	25.9
1757.7	29
1757.8	124.7
1757.9	265.6
1758	429.9
1758.1	576.9
1758.2	646.1
1758.3	576.9
1758.4	430.6
1758.5	260.9
1758.6	118.5
1758.7	46
1758.8	96.9
1758.9	218
1759	364
1759.1	487.9
1759.2	546.6
1759.3	487.9
1759.4	363
1759.5	223.7
1759.6	104.6
1759.7	24.1
1760.6	28.4
1760.7	42.7
1760.8	48.9
1760.9	42.8
1761	28.2
1761.5	33.6
1761.6	38.8
1761.7	33.6
1762.9	22.7
1763	26.9
1763.1	22.7
1764.2	24.1
1764.9	25.3
1765	29.6
1765.1	25.3
1766.4	26
1767.4	22.3
1768.2	22.3
1769	24.1
1770.3	22.8
1770.4	26.9
1770.5	22.8
1771.5	22.8
1771.6	26.9
1771.7	22.8
1772.6	25.1
1773.4	25.1
1774.1	30.4
1774.2	35.2
1774.3	30.4
1775	23.3
1775.6	26.1
1776.5	25.4
1776.6	29.7
1776.7	25.4
1777.7	22.9
1777.8	27
1777.9	22.9
1778.7	22.9
1778.8	27
1778.9	22.9
1779.7	23.8
1779.8	27.9
1779.9	23.8
1781	22.4
1781.8	22.4
1782.8	26.1
1784	26.1
1784.9	25.5
1785	29.8
1785.1	25.5
1785.9	23.8
1786	28
1786.1	23.8
1787.1	27.1
1787.2	31.7
1787.3	27.1
1788.2	25.3
1789.2	25.2
1790.1	24.7
1790.2	28.9
1790.3	24.7
1791.4	23.4
1792.3	23.9
1792.4	28
1792.5	23.9
1793.5	23
1793.6	27.1
1793.7	23
1794.5	23
1794.6	27.1
1794.7	23.1
1795.5	25.6
1795.6	29.9
1795.7	25.6
1796.5	23.1
1796.6	27.2
1796.7	23.1
1797.7	23.1
1797.8	27.2
1797.9	23.1
1798.6	23.5
1799.7	23.9
1799.8	28.1
1799.9	24
1801	23.5
1801.8	25.4
1802.8	26.3
1803.7	26.5
1803.8	30.9
1803.9	26.5
1804.9	24.8
1805	29.1
1805.1	24.8
1806.5	27.3
1806.6	31.8
1806.7	27.4
1807.4	23.6
1808.1	24
1808.2	28.2
1808.3	24
1809.1	23.2
1809.2	27.3
1809.3	23.2
1810.1	23.2
1810.2	27.3
1810.3	23.2
1811.3	25.7
1811.4	30
1811.5	25.7
1812.4	25.5
1813.3	25.7
1813.4	30.1
1813.5	25.7
1814.3	24.1
1814.4	28.2
1814.5	24.1
1815.3	24.1
1815.4	28.3
1815.5	24.1
1816.5	23.3
1816.6	27.3
1816.7	23.3
1817.5	25.8
1817.6	30.1
1817.7	25.8
1818.5	25
1818.6	29.2
1818.7	25
1819.5	22.5
1819.6	26.4
1819.7	22.5
1820.8	25.5
1821.9	23.3
1822	27.4
1822.1	23.3
1822.9	25.8
1823	30.1
1823.1	25.8
1824	24.7
1824.7	25
1824.8	29.3
1824.9	25
1825.9	25.9
1826	30.2
1826.1	25.9
1826.9	27.5
1827	32
1827.1	27.5
1827.9	25.9
1828	30.2
1828.1	25.9
1828.9	24.2
1829	28.4
1829.1	24.2
1831.1	24.3
1831.2	28.4
1831.3	24.3
1832.1	25.9
1832.2	30.2
1832.3	25.9
1833.1	22.6
1833.2	26.6
1833.3	22.6
1834.6	25.7
1835.3	23.5
1835.4	27.5
1835.5	23.4
1836.4	25.7
1837.3	25.1
1837.4	29.4
1837.5	25.1
1838.5	26
1838.6	30.3
1838.7	26
1839.6	25.7
1841	25.7
1841.7	23.5
1841.8	27.5
1841.9	23.5
1842.7	23.5
1842.8	27.6
1842.9	23.5
1843.7	26.9
1843.8	31.3
1843.9	26.9
1844.7	26.9
1844.8	31.3
1844.9	26.9
1845.6	24.8
1846.4	25.9
1847	26.8
1847.1	22.7
1847.9	23.6
1848	27.6
1848.1	23.6
1848.9	24.4
1849	28.5
1849.1	24.4
1850	25.8
1851.3	23.6
1851.4	27.6
1851.5	23.6
1852.4	24.9
1853.6	24.9
1854.4	24.9
1855.3	26.1
1855.4	30.4
1855.5	26.1
1856.3	22.8
1856.4	26.8
1856.5	22.8
1857.5	25.3
1857.6	29.5
1857.7	25.3
1858.6	25
1859.7	22.9
1859.8	26.8
1859.9	22.9
1860.7	22.9
1860.8	26.8
1860.9	22.9
1861.8	23.2
1862.7	24.5
1862.8	28.7
1862.9	24.5
1863.7	23.7
1863.8	27.8
1863.9	23.7
1864.7	26.2
1864.8	30.5
1864.9	26.3
1865.9	22.9
1866	26.9
1866.1	22.9
1867.2	26
1867.9	24.6
1868	28.7
1868.1	24.6
1869.4	23.2
1870.9	24.7
1871	28.8
1871.1	24.6
1872.1	24.6
1872.2	28.8
1872.3	24.6
1873.2	26
1874.3	24.7
1874.4	28.8
1874.5	24.7
1875.4	25.1
1876.3	23.9
1876.4	27.9
1876.5	23.9
1877.6	25.1
1878.6	26.1
1879.4	26.1
1880.5	26.4
1880.6	30.7
1880.7	26.4
1881.7	23.1
1881.8	27
1881.9	23.1
1882.8	24.3
1883.8	24.3
1884.7	23.9
1884.8	28
1884.9	23.9
1885.7	26.5
1885.8	30.7
1885.9	26.5
1886.7	23.9
1886.8	28
1886.9	23.9
1887.9	29
1888	33.5
1888.1	29
1889	25.3
1889.8	25.3
1890.6	25.3
1892.1	25.7
1892.2	29.9
1892.3	25.7
1893.1	27.4
1893.2	31.7
1893.3	27.4
1894.2	25.3
1895.3	23.2
1895.4	27.1
1895.5	23.2
1896.1	24.9
1896.2	29
1896.3	24.9
1897.3	24.9
1897.4	29
1897.5	24.9
1898.3	25.7
1898.4	29.9
1898.5	25.8
1899.2	24.5
1899.8	25.4
1900.5	23.3
1900.6	27.2
1900.7	23.2
1901.5	24.1
1901.6	28.1
1901.7	24.1
1902.5	26.6
1902.6	30.9
1902.7	26.6
1903.5	26.6
1903.6	30.9
1903.7	26.6
1904.5	23.3
1904.6	27.2
1904.7	23.3
1905.6	25.4
1906.7	23.3
1906.8	27.3
1906.9	23.3
1907.7	23.3
1907.8	27.3
1907.9	23.3
1909.2	25.4
1909.9	23.4
1910	27.3
1910.1	23.4
1911.1	27.5
1911.2	31.9
1911.3	27.5
1912.3	22.5
1912.4	26.4
1912.5	22.5
1913.1	22.5
1913.2	26.4
1913.3	22.6
1913.9	25.9
1914	30
1914.1	25.9
1915.3	27.5
1915.4	31.9
1915.5	27.5
1916.3	25.9
1916.4	30
1916.5	25.9
1917.3	25.9
1917.4	30
1917.5	25.9
1918.3	24.2
1918.4	28.2
1918.5	24.2
1919.3	25.9
1919.4	30
1919.5	25.9
1920.5	28.4
1920.6	32.8
1920.7	28.4
1921.5	27.5
1921.6	31.9
1921.7	27.5
1922.7	27.5
1922.8	31.9
1922.9	27.5
1923.7	25
1923.8	29.1
1923.9	25
1924.7	25
1924.8	29.1
1924.9	25
1925.7	25.9
1925.8	30
1925.9	25.9
1926.7	24.2
1926.8	28.2
1926.9	24.2
1927.9	24.2
1928	28.2
1928.1	24.2
1928.9	25.9
1929	30
1929.1	25.9
1929.9	25
1930	29.1
1930.1	25
1931.1	23.4
1931.2	27.3
1931.3	23.4
1932	25.4
1933.1	26.7
1933.2	31
1933.3	26.7
1934.1	26.7
1934.2	31
1934.3	26.7
1935.1	25
1935.2	29.1
1935.3	25
1936.1	22.5
1936.2	26.4
1936.3	22.5
1937.1	26.7
1937.2	31
1937.3	26.7
1938.2	25.4
1938.9	25.9
1939	30
1939.1	25.9
1940.4	25.4
1941.5	25
1941.6	29.1
1941.7	25
1942.5	27.5
1942.6	31.9
1942.7	27.5
1943.7	25.9
1943.8	30
1943.9	25.9
1945	25.4
1945.7	30.1
1945.8	34.6
1945.9	30
1946.7	26.7
1946.8	31
1946.9	26.7
1947.7	26.7
1947.8	31
1947.9	26.7
1949.1	23.4
1949.2	27.3
1949.3	23.4
1949.9	27.6
1950	31.9
1950.1	27.5
1950.9	28.4
1951	32.8
1951.1	28.4
1951.9	27.5
1952	31.9
1952.1	27.5
1952.9	25.9
1953	30
1953.1	25.9
1954.1	27.5
1954.2	31.9
1954.3	27.5
1955.2	25.4
1956.1	26.7
1956.2	31
1956.3	26.7
1957.1	27.5
1957.2	31.9
1957.3	27.5
1958.2	24.5
1959.3	25.9
1959.4	30
1959.5	25.9
1960.3	23.4
1960.4	27.3
1960.5	23.4
1961.5	25
1961.6	29.1
1961.7	25.1
1962.3	23.4
1962.4	27.3
1962.5	23.4
1963.5	27.5
1963.6	31.9
1963.7	27.5
1964.6	24.5
1965.7	22.5
1965.8	26.4
1965.9	22.5
1966.7	24.2
1966.8	28.2
1966.9	24.2
1967.7	22.5
1967.8	26.4
1967.9	22.5
1969.2	25.4
1969.9	25.9
1970	30
1970.1	25.9
1970.9	25.9
1971	30
1971.1	25.9
1972.1	22.5
1972.2	26.4
1972.3	22.5
1973.1	22.5
1973.2	26.4
1973.3	22.5
1974.1	22.5
1974.2	26.4
1974.3	22.5
1975.1	25
1975.2	29.1
1975.3	25
1976.1	25.9
1976.2	30
1976.3	25.9
1977.1	25.9
1977.2	30
1977.3	25.9
1978	23.6
1978.8	25.4
[truncated: 47 more rows]

## Sheet: SUMO2-RhoG
m/z	intensity			mass (Da)	intensity
722.5	47.7			5000	0
722.6	77.6			5423	0
722.7	85.4			5425	0
722.8	62.5			5431	403
722.9	27.4			5432	1699
723.9	51.2			5433	235
724	307.2			5434	0
724.1	673.1			10809	0
724.2	846.4			10810	108
724.3	677.1			10811	285
724.4	353.6			10812	500
724.5	161.3			10813	589
724.6	156			10814	476
724.7	185.8			10815	278
724.8	140.3			10816	157
724.9	54.8			10824	0
731.5	119.9			10826	76
731.6	248.9			10827	60
731.7	302.5			10828	36
731.8	231.6			10829	1067
731.9	103.1			10830	955
740.4	28.6			10831	1168
740.5	53.9			10832	1425
740.6	64.9			10833	1478
740.7	52.8			10834	1189
740.8	27.8			10835	777
768.1	21.7			10836	366
774.5	46.9			10837	155
774.6	290.2			10838	54
774.7	640			10839	24
774.8	797.3			10840	415
774.9	612			10841	5089
775	263.7			10842	13228
775.1	37.8			10843	25338
775.5	96.6			10844	38999
775.6	628.8			10845	51634
775.7	1426.2			10846	62865
775.8	1839.5			10847	71998
775.9	1477.2			10848	77039
776	682.9			10849	75302
776.1	120.4			10850	64441
776.6	87.8			10851	45967
776.7	553.9			10852	26774
776.8	1231.9			10853	15520
776.9	1537.4			10854	10667
777	1174.1			10855	8877
777.1	493.5			10856	6049
777.2	62			10857	3619
779.4	25.1			10858	2735
783.2	30.9			10859	2877
783.3	103.8			10860	3748
783.4	178.4			10861	5397
783.5	187.5			10862	6546
783.6	121.6			10863	5252
783.7	41.5			10864	4543
792.4	118.3			10865	1818
792.5	662.4			10866	1119
792.6	1408.7			10867	1337
792.7	1705.5			10868	1196
792.8	1269.5			10869	572
792.9	522.1			10870	89
793	62.6			10871	0
794.3	60.7			30000	0
794.4	135.3
794.5	162.4
794.6	114.6
794.7	41
832.7	118.2
832.8	741.4
832.9	1636.9
833	2012.7
833.1	1501
833.2	600.6
833.3	59.1
833.6	72.5
833.7	466.8
833.8	1036.4
833.9	1272.7
834	942.6
834.1	370.1
834.2	32.3
834.5	42.7
834.6	73.1
834.7	54.3
835	405.6
835.1	2887
835.2	7755.6
835.3	13606.6
835.4	17931.2
835.5	18363.2
835.6	14315.8
835.7	7946.1
835.8	2595.9
835.9	164.4
854.4	37
854.5	250.1
854.6	560.9
854.7	686.5
854.8	501.4
854.9	191.1
855	14.4
859.4	45.9
859.5	81.6
859.6	80.9
859.7	44.3
867	116.2
867.1	622.6
867.2	1297.7
867.3	1529.1
867.4	1090.5
867.5	411.9
867.6	30.7
869.5	16.9
869.6	44
869.7	53.1
869.8	32.4
872.7	27.5
872.8	158.1
872.9	334.3
873	388.5
873.1	265.4
873.2	91.4
901.8	32.1
901.9	219.2
902	491.8
902.1	599
902.2	433.2
902.3	162.2
903.4	24.1
903.5	230.4
903.6	570.7
903.7	768.8
903.8	635.1
903.9	298.9
904	54.4
904.4	452.7
904.5	2128.9
904.6	5054.5
904.7	8392.3
904.8	11027.9
904.9	12292.9
905	12097.5
905.1	10589.9
905.2	8098.3
905.3	5643.1
905.4	4618.1
905.5	5209.1
905.6	5704.4
905.7	4494.6
905.8	1980.4
905.9	200.9
906	432.5
906.1	2154
906.2	3488.2
906.3	3194.3
906.4	1692.9
906.5	414.3
963.5	14.6
963.6	12.7
968.7	29.5
968.8	74.3
968.9	90
969	57.1
969.1	14.9
982.3	119.8
982.4	635.9
982.5	1320.4
982.6	1551.4
982.7	1102.7
982.8	414.6
982.9	30.2
984.1	187.6
984.2	884.7
984.3	1773.2
984.4	2060
984.5	1463.6
984.6	556.2
984.7	42.9
986.5	1036.2
986.6	5101.1
986.7	10460.9
986.8	12833.3
986.9	10727.8
987	7780.2
987.1	8359.3
987.2	12141.7
987.3	14520.4
987.4	12298.8
987.5	7086.8
987.6	2720.8
987.7	990
987.8	823.4
987.9	690.6
988	288.3
988.1	19.5
988.4	23.9
988.5	278.7
988.6	717.9
988.7	987.3
988.8	825.7
988.9	389.3
989	69.4
989.8	78.8
989.9	565.5
990	1310.2
990.1	1687.3
990.2	1333.3
990.3	590.1
990.4	89.6
1027.3	38.8
1027.4	71.4
1027.5	69.1
1027.6	34.3
1067.6	9.7
1084.9	17.3
1085	110.2
1085.1	279.4
1085.2	819.8
1085.3	2524.2
1085.4	5842.1
1085.5	10016.6
1085.6	13637.1
1085.7	15887.7
1085.8	16542.5
1085.9	15321.5
1086	12330
1086.1	8756.4
1086.2	5986
1086.3	4133.3
1086.4	2501.3
1086.5	957
1086.6	60
1086.8	448.3
1086.9	989.5
1087	1490.2
1087.1	1827.7
1087.2	1730.3
1087.3	1126.5
1087.4	400
1087.5	16.9
1087.6	42.1
1087.7	218.2
1087.8	270.1
1087.9	130.4
1088	66.8
1088.1	383.1
1088.2	972.6
1088.3	1309
1088.4	1064.3
1088.5	485.3
1088.6	79.4
1204.7	10.7
1204.8	13.6
1204.9	8
1205.5	191.5
1205.6	770.2
1205.7	1855.4
1205.8	3573.4
1205.9	5888.5
1206	8277.7
1206.1	9916.9
1206.2	10404.2
1206.3	9987.1
1206.4	9063.4
1206.5	7779
1206.6	6214.2
1206.7	4611
1206.8	3192.6
1206.9	1963.1
1207	927
1207.1	247
1207.5	69.4
1207.6	191.1
1207.7	269.4
1207.8	225.3
1207.9	102.9
1208	11.5
1208.2	108.3
1208.3	583.3
1208.4	1218.9
1208.5	1447.3
1208.6	1047.5
1208.7	405.9
1208.8	34.4
1212.1	9
1212.2	7.5
1250.4	11.1
1250.5	29.8
1250.6	42.5
1250.7	36.8
1250.8	18.4
1259.9	7.4
1260	18.4
1260.1	24.1
1260.2	18.9
1260.3	8
1351.9	18.6
1352.9	25.4
1353	59
1353.1	75.1
1353.2	62
1353.3	39
1353.4	30.2
1353.5	33.7
1353.6	32.3
1353.7	20.4
1355.9	46.4
1356	111.1
1356.1	157.9
1356.2	205.7
1356.3	331.2
1356.4	482.1
1356.5	460.2
1356.6	186.6
1356.7	37
1356.8	609.5
1356.9	2188.2
1357	4346.6
1357.1	6191.4
1357.2	6754.1
1357.3	5527.1
1357.4	3062.2
1357.5	867.3
1357.6	174.9
1357.7	741.4
1357.8	1309.5
1357.9	1082.1
1358	400.5
1358.1	65.7
1358.2	373.9
1358.3	959.1
1358.4	1160.6
1358.5	766.3
1358.6	175.6
1358.7	73.5
1358.8	647.3
1358.9	1454
1359	1734
1359.1	1258.4
1359.2	490.1
1359.3	45.2
1365	25.1
1365.1	33.1
1365.2	29.3
1391.7	23.5
1391.8	24.3
1438.3	30
1438.4	33
1438.5	28.2
1549.8	40.5
1549.9	53.6
1550	39.5
1550.3	120.7
1550.4	469.7
1550.5	999.7
1550.6	1543.8
1550.7	1886.3
1550.8	1828.4
1550.9	1406.2
1551	1056.3
1551.1	1211.6
1551.2	1690.3
1551.3	1802.1
1551.4	1245.1
1551.5	463.7
1778.9	36.9
1808.3	98
1808.4	454.2
1808.5	1133.4
1808.6	1953
1808.7	2433.6
1808.8	2107.1
1808.9	1121.6
1809	210.2
1809.2	746.5
1809.3	2235.2
1809.4	3442.1
1809.5	3242.6
1809.6	1832.5
1809.7	506.3
1812.4	42
1812.5	227.9
1812.6	480.6
1812.7	584.6
1812.8	441.9
1812.9	188.7

## Sheet: Ub(1-76)-MesNa
m/z	intensity			mass (Da)	intensity
713.9	4.4			3000	0
714	25.8			4276	0
714.1	62.4			4278	29
714.2	108.9			4279	97
714.3	151.8			4280	160
714.4	171.9			4281	146
714.5	149.9			4282	79
714.6	102.5			4283	121
714.7	70.1			4284	386
714.8	91.3			4285	771
714.9	165.1			4286	869
715	274.3			4287	502
715.1	376.5			4288	122
715.2	422			4289	0
715.3	375.9			4343	0
715.4	277.1			4349	5
715.5	167.8			4351	6
715.6	76.4			4352	5
715.7	16.6			4354	0
723.8	13.1			8550	0
723.9	36.3			8552	4
724	68.2			8553	6
724.1	96			8557	0
724.2	102.7			8558	0
724.3	100.1			8559	555
724.4	136.9			8560	1520
724.5	237.5			8561	2801
724.6	389.3			8562	3910
724.7	535.3			8563	4286
724.8	579.8			8564	3768
724.9	504.7			8565	2780
725	465.2			8566	1644
725.1	619.6			8567	740
725.2	969.6			8568	349
725.3	1329.1			8569	196
725.4	1485.2			8570	121
725.5	1321.2			8571	48
725.6	1002.1			8573	0
725.7	716.6			8672	0
725.8	523.3			8673	0
725.9	337			8674	60
726	157.6			8675	210
726.1	35.9			8676	423
726.4	3			8677	664
736.3	2.9			8678	868
736.4	4.4			8679	1014
736.5	2.9			8680	1239
789.6	12.7			8681	1882
789.7	37.3			8682	3256
789.8	75.2			8683	5879
789.9	84.2			8684	9450
790	84.5			8685	13791
790.1	189.2			8686	18319
790.2	540.3			8687	21241
790.3	1069.7			8688	21711
790.4	1720.8			8689	20473
790.5	2298.1			8690	18111
790.6	2518.3			8691	14273
790.7	2296.8			8692	10361
790.8	2245.3			8693	7442
790.9	2642.4			8694	5101
791	3005.3			8695	2979
791.1	2727.8			8696	1944
791.2	2036.6			8697	1294
791.3	1269.5			8698	801
791.4	603.8			8699	441
791.5	143.7			8700	218
857.7	20.3			8701	47
857.8	95.2			8702	0
857.9	211.3			8706	0
858	351.3			20000	0
858.1	478
858.2	537.1
858.3	478
858.4	351.3
858.5	211.3
858.6	95.2
858.7	20.3
868.9	29.7
869	117.8
869.1	293.7
869.2	605.5
869.3	1082.6
869.4	1730.8
869.5	2264.8
869.6	2505.1
869.7	2577.5
869.8	3206.1
869.9	4206.8
870	4800.3
870.1	4291.1
870.2	3213.3
870.3	2005.8
870.4	956
870.5	228.5
872.3	8.8
872.4	48
872.5	113.2
872.6	195.2
872.7	270.5
872.8	305.1
872.9	270.5
873	195.2
873.1	113.2
873.2	48
873.3	8.8
951.9	93.6
952	399.2
952.1	845.8
952.2	1364.1
952.3	1827.6
952.4	2045.9
952.5	1827.6
952.6	1364.1
952.7	845.8
952.8	399.2
952.9	93.6
964.7	7.3
964.8	42.3
964.9	102.1
965	178.3
965.1	248.4
965.2	280.8
965.3	248.3
965.4	180.8
965.5	68.1
965.6	8.2
965.7	265.8
965.8	1069.9
965.9	2206.1
966	3539.1
966.1	4660.6
966.2	5246.1
966.3	4996
966.4	4419.5
966.5	3635.9
966.6	2782.4
966.7	1762.4
966.8	835.6
966.9	199.2
983.5	16.6
983.6	80.3
983.7	180.8
983.8	303.2
983.9	414.4
984	466.1
984.1	414.4
984.2	303.2
984.3	180.8
984.4	80.3
984.5	16.6
1069.9	2.8
1070	4.3
1070.1	2.8
1070.9	89.5
1071	380.3
1071.1	804.3
1071.2	1295.5
1071.3	1734.5
1071.4	1941.4
1071.5	1736.1
1071.6	1284.9
1071.7	797.2
1071.8	439.9
1071.9	255.6
1072	224.5
1072.1	212.3
1072.2	161.3
1072.3	91.9
1072.4	38.5
1072.5	6.8
1085.5	5.2
1085.6	17.3
1085.7	31.3
1085.8	38.8
1085.9	28.4
1086	14.6
1086.1	3.8
1086.2	40.8
1086.3	210.8
1086.4	606.2
1086.5	1146.2
1086.6	1780.1
1086.7	2566.4
1086.8	3789.5
1086.9	5091.5
1087	5727.1
1087.1	5121.7
1087.2	3806.3
1087.3	2378
1087.4	1310.1
1087.5	727.5
1087.6	611
1087.7	580.5
1087.8	453.6
1087.9	284.6
1088	170
1088.1	90.8
1088.2	37.4
1088.3	7.7
1135.6	3
1143.7	3.2
1143.8	4.8
1143.9	3.2
1159.1	2.9
1159.2	4.4
1159.3	2.9
1159.8	3
1159.9	8.2
1160	11
1160.1	8.2
1160.2	3
1160.8	3.5
1162.9	3
1163	4.5
1163.1	3
1176.3	3.3
1176.4	5
1176.5	3.3
1178.5	4.8
1178.6	6.9
1178.7	4.8
1180.7	4.1
1180.8	6
1180.9	4.1
1205.9	3.4
1206	5
1206.1	3.4
1210.9	7.3
1211	9.9
1211.1	7.3
1212.7	4.9
1212.8	7.1
1212.9	4.9
1217.3	3.7
1217.4	5.4
1217.5	3.7
1223.7	20.1
1223.8	89.5
1223.9	194
1224	318.5
1224.1	423.3
1224.2	466.7
1224.3	446.1
1224.4	486
1224.5	605.4
1224.6	691.1
1224.7	621.7
1224.8	461.8
1224.9	284.5
1225	133
1225.1	30.6
1232	3.2
1234.7	5.7
1234.8	8
1234.9	5.7
1240.6	13.2
1240.7	34.5
1240.8	62.8
1240.9	86.2
1241	102.8
1241.1	96.9
1241.2	87.9
1241.3	126.9
1241.4	289.4
1241.5	546.1
1241.6	844
1241.7	1177.1
1241.8	1686.2
1241.9	2177.6
1242	2487.4
1242.1	2499.1
1242.2	2425.1
1242.3	2110.7
1242.4	1628
1242.5	1011.3
1242.6	482.6
1242.7	110.9
1242.8	25.4
1242.9	103.3
1243	212.1
1243.1	282.9
1243.2	317.6
1243.3	282.9
1243.4	208.4
1243.5	125.9
1243.6	57.1
1243.7	12.4
1247.7	6.7
1247.8	9
1247.9	6.8
1249.8	3.7
1252.8	4
1254.6	4.1
1256	3.2
1256.1	7.6
1256.2	10
1256.3	7.6
1256.4	3.2
1258.1	5.9
1258.2	29.7
1258.3	68
1258.4	115.2
1258.5	158.2
1258.6	178.1
1258.7	158.2
1258.8	115.3
1258.9	68.2
1259	29.9
1259.1	6
1261.5	3.3
1261.6	4.9
1261.7	3.3
1264.1	3.5
1264.2	5.2
1264.3	3.6
1267.4	4.4
1269.4	6
1269.5	12
1269.6	15.1
1269.7	12.1
1269.8	6.1
1270.7	3.8
1270.8	5.5
1270.9	3.8
1272.8	3.6
1272.9	7.9
1273	10.3
1273.1	8
1273.2	3.5
1274.3	3.2
1274.4	4.6
1274.5	3.2
1279.2	3.8
1281.5	4
1281.6	5.7
1281.7	4
1282.5	4.8
1282.6	6.7
1282.7	4.8
1286.7	4.4
1286.8	5.8
1286.9	4
1288.2	3.7
1288.3	8.2
1288.4	10.6
1288.5	8.2
1288.6	3.7
1289.2	3.7
1289.3	8.2
1289.4	10.6
1289.5	8.3
1289.6	3.7
1291.9	4.2
1292	5.8
1292.1	4.2
1292.5	4.2
1292.6	5.8
1292.7	4.1
1294.1	5
1294.2	6.8
1294.3	4.9
1295.1	4.2
1295.2	5.9
1295.3	4.2
1297.3	5.1
1297.4	6.9
1297.5	5.1
1301.3	4.3
1301.4	6
1301.5	4.3
1312.8	5.5
1312.9	6.3
1313	6.2
1313.1	4.2
1315.7	4.5
1315.8	6.2
1315.9	4.5
1316.5	4.9
1316.6	6.3
1316.7	4.5
1318.5	4.6
1318.6	6.3
1318.7	4.6
1324.2	4.6
1324.3	9.6
1324.4	12.2
1324.5	9.5
1324.6	4.7
1331.9	4.8
1332	6.5
1332.1	4.8
1336.1	4.7
1336.2	6.6
1336.3	4.7
1336.6	3.6
1336.7	8.1
1336.8	10.4
1336.9	8.1
1337	3.7
1340.3	4.7
1340.4	6.6
1340.5	4.9
1341.9	5.7
1342	7.6
1342.1	5.7
1343.3	4.9
1343.4	5.8
1343.5	4
1344.5	4.8
1344.6	6.7
1344.7	4.9
1346.7	4.1
1346.8	5.7
1346.9	4.2
1347.7	4.8
1347.8	6.7
1347.9	4.9
1350.1	5.9
1350.2	7.7
1350.3	5.9
1353.1	4.3
1353.2	5.9
1353.3	4.3
1354.7	4.3
1354.8	5.9
1354.9	4.2
1358.1	4.3
1358.2	6
1358.3	4.2
1360.3	5.9
1360.4	7.9
1360.5	5.8
1361.3	4.6
1361.4	6
1361.5	4.2
1362.7	5.1
1362.8	7
1362.9	5.2
1364.5	5.2
1364.6	7
1364.7	5.3
1367.1	5.3
1367.2	7.1
1367.3	5.2
1369.6	5.2
1369.7	10.3
1369.8	12.9
1369.9	10.1
1370	5.3
1370.6	5.2
1370.7	10.3
1370.8	12.9
1370.9	10.3
1371	5.2
1373.4	5.2
1373.5	10.4
1373.6	12.6
1373.7	10
1373.8	6.8
1373.9	6.6
1374	7.8
1374.1	6.1
1374.5	5.3
1374.6	7.2
1374.7	5.4
1378.9	4.6
1379	6.3
1379.1	4.8
1380.2	5.4
1380.3	10.3
1380.4	13
1380.5	10.4
1380.6	5.3
1382.5	4.7
1382.6	6.3
1382.7	4.7
1385.1	4.7
1385.2	6.4
1385.3	4.7
1389.7	5.5
1389.8	7.4
1389.9	5.6
1390.7	5.6
1390.8	7.4
1390.9	5.6
1396.7	6.1
1396.8	7.5
1396.9	5.7
1403.5	5.5
1403.6	6.7
1403.7	4.7
1407.1	5.7
1407.2	7.6
1407.3	5.8
1407.9	5.8
1408	7.6
1408.1	5.8
1409.6	5.7
1409.7	10.8
1409.8	13.4
1409.9	10.8
1410	5.7
1411.1	5.7
1411.2	7.6
1411.3	5.9
1413.9	5.7
1414	7.6
1414.1	5.7
1419.1	5.7
1419.2	7.7
1419.3	5.9
1421.7	5.7
1421.8	7.7
1421.9	5.9
1423.3	4.8
1423.4	6.6
1423.5	4.8
1427.6	4.9
1427.7	9.8
1427.8	12.3
1427.9	9.8
1428	4.9
1430.6	5.5
1433.5	4.5
1433.6	6.3
1433.7	4.7
1435.9	5.3
1436	7.2
1436.1	5.5
1437	4.9
1437.1	9.4
1437.2	12
1437.3	9.5
1437.4	4.6
1440.1	5
1440.2	6.2
1441.1	5.3
1441.2	7.1
1441.3	5.2
1443.2	6.1
1444.3	5.8
1444.4	7
1444.5	4.9
1447.7	22.7
1447.8	97.4
1447.9	207.6
1448	338.5
1448.1	444.4
1448.2	471.3
1448.3	474.4
1448.4	662
1448.5	1120.3
1448.6	1792.7
1448.7	2423.5
1448.8	2706.8
1448.9	2421.3
1449	1789.4
1449.1	1144
1449.2	704.3
1449.3	471.5
1449.4	350.2
1449.5	241.4
1449.6	131.1
1449.7	69.8
1449.8	43.8
1449.9	27.8
1450	11.3
1450.3	8.9
1450.4	11.6
1450.5	9
1450.6	5.6
1450.7	4.9
1450.8	5.6
1451.3	5.2
1451.4	6.7
1451.5	4.9
1451.7	4.9
1451.8	6.7
1451.9	5.2
1452.7	5.2
1452.8	6.9
1452.9	5
1454.3	6.1
1454.4	8
1454.5	6.1
1456	6.1
1456.5	5.3
1456.6	6.8
1456.7	5.2
1456.9	5.9
1457	7.8
1457.1	6.1
1458.9	5.4
1459	7.2
1459.1	5.3
1460	6.2
1461	6.3
1463.1	9.6
1463.2	12.1
1463.3	9.6
1466.3	5.9
1466.4	7.4
1466.5	5.5
1467.2	15.9
1467.3	37.7
1467.4	65.4
1467.5	90.8
1467.6	102.5
1467.7	90.8
1467.8	65.4
1467.9	37.8
1468	15.9
1470	6.5
1472.7	5.7
1472.8	7.5
1472.9	5.7
1473.8	6.6
1474.7	6.6
1474.8	8.6
1474.9	6.7
1478.5	5.9
1478.6	7.7
1478.7	5.8
1482.1	6.4
1482.2	7.8
1482.3	5.8
1486.4	7
1488.8	7.1
1491.6	5.7
1491.7	10.2
1491.8	12.9
1491.9	10.4
1492	5.5
1493.7	6.3
1493.8	8.2
1493.9	6.2
1494.7	6.4
1494.8	8.2
1494.9	6.3
1496.9	7.1
1497	9.3
1497.1	7.3
1499.9	6.5
1500	8.3
1500.1	6.4
1501.9	6.6
1502	8.5
1502.1	6.5
1502.6	7.5
1502.7	5.8
1512.9	6.1
1513	7.8
1513.1	5.9
1515.7	6.9
1515.8	8.8
1515.9	6.8
1519.1	6.2
1519.2	8
1519.3	6.2
1521.5	7.1
1521.6	9.1
1521.7	7.2
1525.1	6.4
1525.2	8.2
1525.3	6.4
1527.5	7.1
1527.6	8.2
1527.7	6.4
1529.3	7.8
1529.4	9.2
1529.5	7.3
1530.1	7.8
1530.2	9.1
1530.3	7.1
1531.5	7.4
1531.6	9.4
1531.7	7.4
1533.5	6.5
1533.6	8.4
1533.7	6.6
1535.3	8.1
1535.4	10.2
1535.5	9.9
1535.6	8.8
1536.7	7.6
1536.8	8.4
1536.9	6.6
1539.9	7.5
1540	9.5
1540.1	7.7
1541.9	6.9
1542	8.7
1542.1	6.9
1544.1	6.8
1544.2	8.5
1544.3	6.8
1544.9	6.7
1545	8.7
1545.1	7
1547.3	7
1547.4	8.7
1547.5	6.8
1548.3	7
1548.4	8.8
1548.5	6.9
1552.5	7.8
1552.6	8.8
1552.7	6.9
1555.7	7
1555.8	9
1555.9	7.3
1560.8	7.3
1560.9	12.4
1561	14.7
1561.1	12.1
1561.2	7.8
1568.3	8.2
1568.4	10.3
1568.5	8.3
1568.9	8.3
1569	10.3
1569.1	8.2
1570.9	7.7
1571	9.2
1571.1	7.3
1571.3	7.3
1571.4	9
1571.5	7.5
1574.5	8.6
1574.6	10.4
1574.7	8.4
1576.3	7.8
1576.4	9.5
1576.5	7.6
1577.7	7.6
1577.8	9.6
1577.9	7.8
1581.9	9.4
1582	11.5
1582.1	9.4
1583.8	8.7
1583.9	13.5
1584	16.3
1584.1	13.9
1584.2	8.7
1587.1	8.8
1587.2	10.4
1587.3	8.6
1587.5	8.5
1587.6	10.5
1587.7	9
1588.3	8.9
1588.4	10.8
1588.5	9.6
1589.3	8.7
1589.4	10.7
1589.5	8.8
1593.1	8.2
1593.2	9.7
1593.3	8
1593.5	8.7
1593.6	10.7
1593.7	9.2
1594.5	8.6
1594.6	9.9
1594.7	8
1597.7	9.8
1597.8	11.9
1597.9	10.1
1598.7	9.2
1598.8	11.1
1598.9	9.2
1603.5	8.3
1603.6	10.1
1603.7	8.8
1604.9	9.7
1605	11.2
1605.1	9.3
1605.9	9.4
1606	11.3
1606.1	9.4
1607.4	9.5
1608.1	9.6
1608.2	11.3
1608.3	9.2
1609	9.2
1609.1	14.5
1609.2	16.9
1609.3	14.5
1609.4	9.4
1611.5	8.9
1611.6	10.4
1611.7	8.7
1615.3	9.7
1615.4	11.6
1615.5	9.5
1616	9.7
1616.5	8.6
1616.6	10.6
1616.7	9.1
1617.5	10.6
1617.6	12.5
1617.7	10.5
1619.7	8.7
1619.8	10.6
1619.9	8.9
1625.5	9.6
1625.6	10.8
1625.7	9
1626.7	9.8
1626.8	11.7
1626.9	9.7
1631.1	9.1
1631.2	10.8
1631.3	8.9
1633.2	9.7
1633.3	14.9
1633.4	17.4
1633.5	14.9
1633.6	9.7
1635.1	10.3
1635.2	11.8
1635.3	9.7
1635.7	8.9
1635.8	10.9
1635.9	9.1
1638.3	8.9
1638.4	10.8
1638.5	9.1
1639.7	8.9
1639.8	10.8
1639.9	8.9
1640.3	9.8
1640.4	11.9
1640.5	9.9
1643.9	9.7
1644	11.7
1644.1	9.9
1645.5	9.9
1645.6	11.8
1645.7	9.7
1648.1	9.9
1648.2	11.8
1648.3	9.7
1651.3	8.8
1651.4	10.7
1651.5	9.1
1655.1	9.9
1655.2	11.7
1655.3	9.7
1656.5	9.7
1656.6	11.6
1656.7	9.7
1657.5	9.9
1657.6	11.7
1657.7	9.7
1659.7	9.7
1659.8	11.7
1659.9	9.9
1660.9	10.9
1661	12.6
1661.1	10.7
1665	10.8
1665.1	9
1667.2	10.8
1667.8	10.8
1670.1	9.8
1670.2	11.7
1670.3	9.6
1673.9	9.8
1674	11.7
1674.1	9.6
1677.5	10.5
1677.6	12.6
1677.7	10.7
1678.4	9.7
1678.5	14.9
1678.6	17.3
1678.7	14.7
1678.8	9.5
1679.1	9.6
1679.2	11.4
1679.3	9.5
1679.6	10.5
1680.3	9.9
1680.4	11.6
1680.5	9.6
1682.6	10.6
1683.1	9.7
1683.2	11.7
1683.3	9.7
1683.8	10.8
1686.8	10.8
1691.1	14
1691.2	16.3
1691.3	14
1692.2	10.8
1693.3	9.9
1693.4	11.7
1693.5	9.8
1696.3	14.1
1696.4	16.3
1696.5	14
1697.1	9.9
1697.2	11.6
1697.3	9.6
1699.9	9.8
1700	11.7
1700.1	9.8
1702.7	9.8
1702.8	11.7
1702.9	9.8
1704.4	10.8
1705.2	9.7
1705.3	14.6
1705.4	17.3
1705.5	14.8
1705.6	9.5
1706.1	9.5
1706.2	10.7
1706.9	9.8
1707	11.6
1707.1	9.6
1710.1	9.6
1710.2	11.6
1710.3	9.8
1712.5	13.9
1712.6	16.3
1712.7	13.9
1713.6	10.7
1714.6	10.8
1715.5	9.8
1715.6	11.6
1715.7	9.9
1717.3	14
1717.4	16.3
1717.5	13.7
1718.5	9.8
1718.6	11.7
1718.7	9.8
1719.5	9.8
1719.6	11.7
1719.7	9.6
1720.1	9.6
1720.2	11.7
1720.3	9.8
1722	10.6
1723.7	9.8
1723.8	11.4
1724.2	11.3
1724.3	9.9
1724.9	9.8
1725	11.6
1725.1	9.6
1727.9	10.1
1728	11.5
1730.7	10.6
1730.8	12.6
1730.9	10.6
1732.2	11.6
1732.3	9.8
1737.8	27.7
1737.9	60.1
1738	98.9
1738.1	129.9
1738.2	150.8
1738.3	157.4
1738.4	157.9
1738.5	138.8
1738.6	104.8
1738.7	64.1
1738.8	32.7
1738.9	12.7
1740.1	10.6
1740.2	12.5
1740.3	10.4
1744.9	10.1
1745	11.5
1746.7	9.8
1746.8	11.7
1746.9	9.9
1748	11.5
1748.1	9.8
1751.1	9.8
1751.2	11.7
1751.3	9.8
1754.3	9.8
1754.4	11.6
1755.3	13.9
1755.4	16.3
1755.5	14
1756.4	10.7
1757.3	9.8
1757.4	11.6
1757.5	10.1
1758.3	9.9
1758.4	11.6
1760.5	10.4
1760.6	12.6
1760.7	10.6
1761.6	10.6
1765.7	9.8
1765.8	11.4
1766.2	10.5
1767.7	10.2
1767.8	11.6
1767.9	9.8
1772.9	9.8
1773	11.7
1773.1	9.8
1775	10.7
1777.3	9.6
1777.4	11.6
1777.5	9.9
1778.4	10.6
1783.4	11.6
1783.5	10.1
1783.9	9.7
1784	11.7
1784.1	9.9
1787.6	10.7
1790.9	10.7
1791	12.7
1791.1	10.5
1791.9	10.8
1792	12.6
1792.1	10.5
1793	10.9
1793.7	10
1793.8	11.8
1793.9	9.9
1797.1	10
1797.2	11.6
1797.3	9.7
1798.8	10.8
1802.2	10.6
1802.6	11.5
1802.7	9.9
1803.4	9.8
1803.5	14.7
1803.6	17.4
1803.7	14.9
1803.8	9.8
1806.5	10
1806.6	11.7
1806.7	9.7
1808.5	9.7
1808.6	11.8
1808.7	9.9
1811.9	10.3
1812	11.7
1812.1	9.7
1812.9	10.3
1813	11.7
1813.1	9.9
1813.7	10
1813.8	11.7
1813.9	9.7
1819.3	10
1819.4	11.7
1819.5	9.7
1823.5	9.9
1823.6	11.9
1823.7	9.9
1831.6	10.6
1831.9	9.6
1832	11.6
1832.1	9.8
1832.5	9.8
1832.6	11.8
1832.7	9.8
1834.2	10.8
1835.2	9.9
1837.1	9.8
1837.2	11.7
1837.3	9.8
1838.5	10
1838.6	11.9
1838.7	10
1839.7	9.7
1839.8	11.8
1839.9	9.8
1840.3	9.8
1840.4	11.8
1840.5	9.8
1844.5	10.9
1844.6	12.8
1844.7	10.6
1846.5	10
1846.6	11.9
1846.7	10
1851.6	9.9
1851.7	15
1851.8	17.4
1851.9	15.1
1852	9.9
1852.9	9.8
1853	11.9
1853.1	9.8
1853.5	9.8
1853.6	12
1853.7	10
1857.1	10
1857.2	11.9
1857.3	10
1858.7	10
1858.8	11.9
1858.9	9.8
1861.9	10
1862	11.9
1862.1	9.8
1862.9	10
1863	11.9
1863.1	10.1
1864.5	10.1
1864.6	11.9
1864.7	9.8
1865.5	10
1865.6	11.9
1865.7	9.8
1871.5	9.9
1871.6	11.8
1871.7	9.9
1873.5	10.1
1873.6	11.9
1873.7	9.8
1879	11
1881	11.1
1884	11
1884.5	9.9
1884.6	12
1884.7	10.1
1890.7	9.9
1890.8	11.6
1890.9	9.8
1891.2	10.8
1893.5	9.9
1893.6	11.9
1893.7	9.9
1894.8	10.9
1895.7	10.1
1895.8	12
1895.9	10.1
1896.8	11.1
1897.7	10.1
1897.8	11.9
1897.9	9.9
1899.1	10.2
1899.2	11.9
1899.3	10.1
1902.1	10.1
1902.2	12
1902.3	10.1
1904.3	14.3
1904.4	16.7
1904.5	14
1904.6	9.5
1907.9	10.1
1908	12.1
1908.1	10.1
1913.9	9.9
1914	11.9
1914.1	10.2
1915.9	9.9
1916	11.9
1916.1	10
1916.8	10.1
1920.1	9.6
1920.2	11
1924.3	11
1924.4	12.9
1924.5	10.8
1925.3	11
1925.4	13
1925.5	11
1932.1	10.2
1932.2	12
1932.3	10.2
1933.3	11
1933.4	13
1933.5	11
1935.9	9.9
1936	12
1936.1	10.1
1942.5	10.1
1942.6	11.9
1942.7	10.5
1944.3	9.9
1944.4	11.9
1944.5	10.1
1944.9	10
1945	11.9
1945.1	9.9
1947.4	11.1
1952.2	11
1953.8	10.1
1955.7	9.9
1955.8	11.9
1955.9	10.2
1957.9	9.9
1958	12
1958.1	10.1
1960.2	11
1961.5	9.9
1961.6	11.9
1961.7	10.2
1963.3	9.4
1963.4	11.1
1964	11.1
1964.1	9.8
1965.2	11
1967.7	9.9
1967.8	12
1967.9	10.2
1969.6	10.9
1969.7	9.9
1970.4	11
1973.9	10.2
1974	12.1
1974.1	10.1
1980.2	11.1
1982.2	11.1
1983.3	10.1
1983.4	11.9
1983.5	10.5
1992.1	9.6
1992.2	11.1
1997.2	11.2
1997.8	11.2
1998.9	9.9
1999	11.9
1999.1	9.9

## Sheet: Ub(1-76)-NHNH2
m/z	intensity			mass (Da)	intensity
715.6	76.2			5000	0
715.7	769.2			8573	0
715.8	2351.1			8574	0
715.9	4755.2			8575	1770
716	7398.6			8576	6413
716.1	9498.6			8577	17591
716.2	10364.8			8578	37992
716.3	9498.6			8579	63957
716.4	7398.6			8580	89978
716.5	4755.2			8581	111966
716.6	2351.1			8582	126415
716.7	769.2			8583	127053
716.8	76.2			8584	111411
720.7	131.8			8585	81386
720.8	435.3			8586	47767
720.9	915.5			8587	21486
721	1458.8			8588	6277
721.1	1897.7			8589	1171
721.2	2079.6			8590	248
721.3	1897.3			8591	0
721.4	1458.1			8598	0
721.5	914.7			8600	140
721.6	434.6			8601	591
721.7	131.4			8602	1326
780.6	167.3			8603	2231
780.7	1632.3			8604	2999
780.8	4958.4			8605	3342
780.9	9994.8			8606	3191
781	15517.8			8607	2587
781.1	19898.4			8608	1773
781.2	21704.1			8609	1014
781.3	19897.7			8610	465
781.4	15516.7			8611	142
781.5	9993.5			8622	0
781.6	4957.3			27904	0
781.7	1631.7			27905	128
781.8	167.1			27906	171
782.9	30.3			27907	214
783	76.8			27908	257
783.1	123.8			27909	301
783.2	145.1			27910	344
783.3	123.8			27911	387
783.4	76.8			27912	430
783.5	30.3			27913	473
788.1	65.7			27914	516
788.2	250.1			27915	559
788.3	559.4			27916	602
788.4	922.7			27917	645
788.5	1222.6			27918	688
788.6	1347.8			27919	732
788.7	1222.6			27920	775
788.8	922.7			27921	818
788.9	559.4			27922	861
789	250.1			27923	904
789.1	65.7			27924	947
858.6	295.9			27925	990
858.7	2845.4			27926	1033
858.8	8619.8			27927	1115
858.9	17349.6			27928	1212
859	26911.6			27929	1309
859.1	34490.4			27930	1407
859.2	37614.2			27931	1504
859.3	34490.5			27932	1601
859.4	26911.8			27933	1699
859.5	17349.8			27934	1796
859.6	8620			27935	1893
859.7	2845.5			27936	1991
859.8	295.9			27937	2088
861.1	141.8			27938	2185
861.2	490.9			27939	2283
861.3	1055.3			27940	2380
861.4	1702.9			27941	2477
861.5	2230.6			27942	2575
861.6	2449.9			27943	2672
861.7	2230.7			27944	2769
861.8	1703.2			27945	2866
861.9	1055.6			27946	2964
862	491.3			27947	3061
862.1	142			27948	3159
863.1	123.5			27949	3306
863.2	435.4			27950	3452
863.3	943.4			27951	3599
863.4	1529.2			27952	3746
863.5	2007.9			27953	3893
863.6	2207			27954	4040
863.7	2007.9			27955	4187
863.8	1529.2			27956	4334
863.9	943.4			27957	4480
864	435.4			27958	4627
864.1	123.5			27959	4774
954	294.5			27960	4921
954.1	2817.8			27961	5068
954.2	8528.5			27962	5215
954.3	17157.2			27963	5361
954.4	26604.8			27964	5508
954.5	34091.1			27965	5655
954.6	37176.5			27966	5802
954.7	34091.1			27967	5949
954.8	26604.8			27968	6096
954.9	17157.3			27969	6243
955	8528.5			27970	6394
955.1	2817.8			27971	6554
955.2	294.5			27972	6715
956.5	46.3			27973	6875
956.6	194.6			27974	7036
956.7	451.3			27975	7197
956.8	758.5			27976	7357
956.9	1014.7			27977	7518
957	1121.9			27978	7679
957.1	1014.7			27979	7839
957.2	758.5			27980	8000
957.3	451.3			27981	8160
957.4	194.6			27982	8321
957.5	46.3			27983	8482
958.6	12.7			27984	8642
958.7	208.9			27985	8803
958.8	682.8			27986	8963
958.9	1429.1			27987	9124
959	2270.6			27988	9285
959.1	2949.3			27989	9445
959.2	3230.5			27990	9606
959.3	2949.3			27991	9767
959.4	2270.6			27992	9907
959.5	1429.1			27993	10034
959.6	682.8			27994	10161
959.7	208.9			27995	10288
959.8	12.3			27996	10416
960.2	11.7			27997	10543
960.3	57.4			27998	10670
960.4	128.1			27999	10797
960.5	196.5			28000	10924
960.6	225.9			28001	11052
960.7	196.5			28002	11179
960.8	128.1			28003	11306
960.9	57.4			28004	11433
961	11.7			28005	11560
965.2	20.9			28006	11687
965.3	36.8			28007	11815
965.4	44.8			28008	11942
965.5	36.8			28009	12069
965.6	20.9			28010	12196
1073.4	92.4			28011	12323
1073.5	898.8			28012	12451
1073.6	2728.8			28013	12578
1073.7	5499.2			28014	12637
1073.8	8536.5			28015	12690
1073.9	10945.3			28016	12742
1074	11938.3			28017	12795
1074.1	10945.3			28018	12847
1074.2	8536.5			28019	12900
1074.3	5499.2			28020	12953
1074.4	2728.8			28021	13005
1074.5	898.8			28022	13058
1074.6	92.4			28023	13110
1150.7	5.2			28024	13163
1150.8	14.4			28025	13215
1150.9	24.1			28026	13268
1151	28.8			28027	13320
1151.1	24.1			28028	13373
1151.2	14.4			28029	13425
1151.3	5.2			28030	13478
1225.8	47.3			28031	13530
1225.9	466.3			28032	13583
1226	1419.2			28033	13635
1226.1	2863.9			28034	13688
1226.2	4449.6			28035	13719
1226.3	5708			28036	13666
1226.4	6243.9			28037	13614
1226.5	5691.4			28038	13561
1226.6	4334			28039	13508
1226.7	2688.5			28040	13456
1226.8	1404.2			28041	13403
1226.9	1006.1			28042	13350
1227	1905.6			28043	13298
1227.1	3733.7			28044	13245
1227.2	5905.1			28045	13192
1227.3	7667.9			28046	13140
1227.4	8389			28047	13087
1227.5	7680			28048	13035
1227.6	5990.6			28049	12982
1227.7	3860.1			28050	12929
1227.8	1916.2			28051	12877
1227.9	631.6			28052	12824
1228	65.2			28053	12771
1229.8	10.1			28054	12719
1229.9	17.6			28055	12666
1230	21.5			28056	12613
1230.1	17.6			28057	12523
1230.2	10.1			28058	12395
1232.6	16.9			28059	12267
1232.7	51			28060	12139
1232.8	96.1			28061	12011
1232.9	136.4			28062	11883
1233	153.4			28063	11755
1233.1	136.4			28064	11627
1233.2	96.1			28065	11499
1233.3	51			28066	11371
1233.4	16.9			28067	11244
1275.8	12.9			28068	11116
1275.9	21.5			28069	10988
1276	25.5			28070	10860
1276.1	21.5			28071	10732
1276.2	12.9			28072	10604
1277.2	5.7			28073	10476
1277.3	10			28074	10348
1277.4	12.1			28075	10220
1277.5	10			28076	10092
1277.6	5.7			28077	9964
1303.8	7.3			28078	9836
1319.6	7.7			28079	9682
1323.8	8.3			28080	9522
1324.7	8.1			28081	9361
1324.8	9.8			28082	9201
1324.9	8.1			28083	9040
1327.9	7.2			28084	8880
1328	8.8			28085	8719
1328.1	7.2			28086	8559
1330	7.5			28087	8398
1331	7.7			28088	8238
1333.2	7.9			28089	8077
1334.1	8.5			28090	7917
1334.2	10.3			28091	7756
1334.3	8.5			28092	7596
1335.4	7.5			28093	7435
1336.4	9.1			28094	7275
1337.5	7.7			28095	7114
1337.6	9.3			28096	6954
1337.7	7.7			28097	6793
1338.5	7.7			28098	6633
1338.6	9.3			28099	6472
1338.7	7.7			28100	6313
1339.6	8.1			28101	6167
1343.7	8.2			28102	6021
1343.8	9.9			28103	5875
1343.9	8.2			28104	5729
1344.8	9.4			28105	5583
1347	8.9			28106	5437
1347.9	8.1			28107	5291
1348	9.9			28108	5145
1348.1	8.1			28109	4999
1349.9	8.3			28110	4853
1350	10.1			28111	4707
1350.1	8.3			28112	4560
1353.2	8.3			28113	4414
1358.4	9.7			28114	4268
1360.5	8.9			28115	4122
1360.6	10.9			28116	3976
1360.7	8.9			28117	3830
1364.6	9.1			28118	3684
1365.7	8.9			28119	3538
1365.8	10.9			28120	3392
1365.9	8.9			28121	3246
1366.7	9.9			28122	3119
1366.8	12			28123	3022
1366.9	9.9			28124	2925
1371.2	11			28125	2828
1371.3	9.1			28126	2731
1373.2	10.5			28127	2633
1374.3	9.4			28128	2536
1374.4	11.4			28129	2439
1374.5	9.4			28130	2342
1376.4	11			28131	2245
1377.4	10.2			28132	2147
1378.2	9.6			28133	2050
1379.6	9.6			28134	1953
1380.3	14.2			28135	1856
1380.4	16.8			28136	1758
1380.5	14.2			28137	1661
1381.4	10.9			28138	1564
1382.5	12.2			28139	1467
1382.6	14.5			28140	1370
1382.7	12.1			28141	1272
1383.4	11.3			28142	1175
1384.7	10.9			28143	1078
1384.8	13.1			28144	1024
1384.9	11			28145	989
1385.7	13.4			28146	954
1385.8	15.9			28147	919
1385.9	13.4			28148	883
1386.7	11.4			28149	848
1386.8	13.6			28150	813
1386.9	11.4			28151	778
1387.7	11.4			28152	742
1387.8	13.6			28153	707
1387.9	11.4			28154	672
1388.9	12.4			28155	636
1389	14.7			28156	601
1389.1	12.4			28157	566
1389.9	12.5			28158	531
1390	14.9			28159	495
1390.1	12.6			28160	460
1390.8	10.2			28161	425
1390.9	16.5			28162	390
1391	19.3			28163	354
1391.1	16.5			28164	319
1391.2	10.2			28165	284
1391.9	10.6			28166	286
1392	12.6			28167	289
1392.1	10.6			28168	291
1393.1	11.4			28169	293
1393.2	13.5			28170	296
1393.3	11.4			28171	298
1394.1	13.1			28172	301
1394.2	15.5			28173	303
1394.3	13.1			28174	305
1395.3	12.6			28175	308
1395.4	14.9			28176	310
1395.5	12.6			28177	312
1396.3	13.4			28178	315
1396.4	15.8			28179	317
1396.5	13.4			28180	320
1397.5	12.1			28181	322
1397.6	14.3			28182	324
1397.7	12.1			28183	327
1398.5	10.7			28184	329
1398.6	12.9			28185	331
1398.7	10.7			28186	334
1399.3	12.3			28187	342
1399.4	14.6			28188	364
1399.5	12.3			28189	385
1400.5	14.9			28190	407
1400.6	17.5			28191	428
1400.7	14.9			28192	450
1401.5	11.1			28193	471
1401.6	13.1			28194	493
1401.7	11.1			28195	514
1402.5	15.9			28196	536
1402.6	18.6			28197	557
1402.7	15.9			28198	579
1403.5	11.9			28199	600
1403.6	14.4			28200	622
1403.7	14.4			28201	643
1403.8	14			28202	665
1403.9	14.5			28203	686
1404	14.5			28204	708
1404.1	12			28205	729
1405.5	12.9			28206	751
1405.6	15.2			28207	772
1405.7	12.9			28208	794
1406.7	13.7			28209	815
1406.8	16.1			28210	836
1406.9	13.7			28211	857
1407.9	15.9			28212	878
1408	18.7			28213	898
1408.1	15.8			28214	919
1408.7	14.3			28215	940
1408.8	17			28216	961
1408.9	14.4			28217	982
1409.9	12.8			28218	1003
1410	15.1			28219	1024
1410.1	12.8			28220	1045
1411.1	12.8			28221	1065
1411.2	14.8			28222	1086
1411.3	12.1			28223	1107
1411.8	11.7			28224	1128
1412.3	12.1			28225	1149
1412.4	14.8			28226	1170
1412.5	12.6			28227	1191
1413.1	14.9			28228	1212
1413.2	17.6			28229	1232
1413.3	15			28230	1253
1414.1	14.2			28231	1263
1414.2	16.7			28232	1270
1414.3	14.2			28233	1278
1415.1	15.7			28234	1286
1415.2	18.4			28235	1294
1415.3	15.7			28236	1302
1416.3	14.9			28237	1310
1416.4	17.5			28238	1318
1416.5	14.9			28239	1326
1417.3	14.1			28240	1334
1417.4	16.6			28241	1597
1417.5	14			28242	1606
1418.1	11.7			28243	1614
1418.2	14			28244	1623
1418.3	11.8			28245	1631
1419.3	16.3			28246	1640
1419.4	19.1			28247	1649
1419.5	16.3			28248	1658
1420.2	11.7			28249	1667
1420.3	18.7			28250	1676
1420.4	21.7			28251	1685
1420.5	18.7			28252	1693
1420.6	11.7			28253	1689
1421.5	17			28254	1684
1421.6	19.9			28255	1680
1421.7	17			28256	1677
1422.5	14.7			28257	1673
1422.6	17.3			28258	1669
1422.7	14.7			28259	1665
1423.5	12.4			28260	1662
1423.6	14.6			28261	1657
1423.7	12.4			28262	1653
1424.5	13.1			28263	1649
1424.6	15.4			28264	1646
1424.7	13.1			28265	1642
1425.5	13.1			28266	1638
1425.6	15.4			28267	1634
1425.7	13.1			28268	1630
1426.6	12.1			28269	1626
1426.7	19.3			28270	1622
1426.8	22.4			28271	1618
1426.9	19.3			28272	1615
1427	12.1			28273	1611
1427.7	16.1			28274	1602
1427.8	18.8			28275	1592
1427.9	16.1			28276	1581
1429	13.6			28277	1569
1430.4	21.9			28278	1559
1430.5	213.5			28279	1548
1430.6	648.7			28280	1537
1430.7	1307.7			28281	1526
1430.8	2030.5			28282	1514
1430.9	2603.8			28283	1504
1431	2840.1			28284	1493
1431.1	2603.8			28285	1482
1431.2	2030.5			28286	1471
1431.3	1307.7			28287	1459
1431.4	648.6			28288	1449
1431.5	213.1			28289	1438
1431.6	21.6			28290	1427
1432.9	13.8			28291	1416
1433	16.2			28292	1404
1433.1	13.8			28293	1394
1433.9	13.8			28294	1383
1434	16.3			28295	1370
1434.1	13.8			28296	1354
1435.1	12.3			28297	1337
1435.2	14.6			28298	1320
1435.3	12.3			28299	1303
1435.9	13.1			28300	1286
1436	15.5			28301	1270
1436.1	13.1			28302	1253
1437.2	15.2			28303	1236
1437.3	23.4			28304	1219
1437.4	27			28305	1202
1437.5	23.4			28306	1185
1437.6	15.2			28307	1169
1438.3	13.2			28308	1152
1438.4	15.6			28309	1135
1438.5	13.2			28310	1118
1439.3	17.8			28311	1101
1439.4	20.9			28312	1084
1439.5	17.8			28313	1067
1440.5	17.1			28314	1051
1440.6	20			28315	1034
1440.7	17.1			28316	1017
1441.4	12.9			28317	997
1441.5	20.4			28318	981
1441.6	23.6			28319	964
1441.7	20.4			28320	948
1441.8	12.9			28321	931
1443	12.4			28322	914
1443.1	19.6			28323	898
1443.2	22.8			28324	881
1443.3	19.6			28325	865
1443.4	12.4			28326	848
1445.6	14.1			28327	832
1446.6	13.3			28328	816
1447.5	18.2			28329	799
1447.6	21.2			28330	783
1447.7	18.2			28331	766
1448.7	14.3			28332	750
1448.8	16.8			28333	733
1448.9	14.3			28334	716
1449.7	13.6			28335	700
1449.8	16			28336	683
1449.9	13.6			28337	667
1450.7	14.4			28338	650
1450.8	16.9			28339	634
1450.9	14.4			28340	624
1451.8	14.4			28341	613
1452.9	13			28342	603
1453	15.3			28343	592
1453.1	13			28344	582
1454.1	16			28345	571
1454.2	18.8			28346	561
1454.3	16.1			28347	550
1455.1	16.9			28348	540
1455.2	19.7			28349	529
1455.3	16.9			28350	518
1456.1	14.6			28351	508
1456.2	17.2			28352	497
1456.3	14.6			28353	487
1457.4	14.6			28354	475
1458.1	14.6			28355	465
1458.2	17.3			28356	454
1458.3	14.7			28357	444
1459.3	13.2			28358	433
1459.4	15.5			28359	423
1459.5	13.2			28360	413
1460.3	16.3			28361	162
1460.4	19			28362	158
1460.5	16.3			28363	154
1461.3	13.3			28364	150
1461.4	15.6			28365	145
1461.5	13.3			28366	141
1462.3	14.8			28367	137
1462.4	17.4			28368	132
1462.5	14.8			28369	128
1463.6	14.8			28370	124
1464.6	13.1			28371	120
1465.5	14.2			28372	115
1465.6	16.6			28373	111
1465.7	14.2			28374	107
1466.8	14.9			28375	102
1467.7	13.5			28376	98
1467.8	15.9			28377	94
1467.9	13.5			28378	90
1468.8	14.1			28379	85
1469.7	12.8			28380	81
1469.8	15.1			28381	77
1469.9	12.8			28382	75
1470.8	13.1			28383	72
1472	14.9			28384	69
1472.1	12.9			28385	67
1472.9	15.9			28386	64
1473	18.7			28387	62
1473.1	15.9			28388	59
1473.8	14.4			28389	56
1474.9	15.3			28390	54
1475	17.9			28391	51
1475.1	15.3			28392	49
1476.1	16			28393	46
1476.2	18.8			28394	43
1476.3	16.1			28395	41
1477.2	14.5			28396	38
1479.1	13.1			28397	35
1479.2	15.4			28398	33
1479.3	13.1			28399	30
1480.3	15.5			28400	28
1480.4	18.1			28401	25
1480.5	15.5			28402	22
1481.3	13.9			28403	0
1481.4	16.4			30000	0
1481.5	14
1482.3	14.8
1482.4	17.3
1482.5	14.8
1483.3	13.3
1483.4	15.6
1483.5	13.3
1484.3	14.8
1484.4	17.4
1484.5	14.8
1485.7	13.3
1485.8	15.2
1486.3	14.1
1486.4	17
1486.5	14.8
1487.5	14.9
1487.6	17.5
1487.7	14.9
1488.5	17.4
1488.6	20.2
1488.7	17.4
1489.7	14.2
1489.8	16.7
1489.9	14.2
1490.7	15.8
1490.8	18.5
1490.9	15.8
1491.8	13.3
1492.9	17.5
1493	20.3
1493.1	17.5
1493.9	15.2
1494	17.7
1494.1	15.2
1494.9	14.4
1495	16.9
1495.1	14.4
1495.9	15.2
1496	17.8
1496.1	15.2
1496.9	16.9
1497	19.6
1497.1	16.9
1498.1	13.8
1498.2	16.1
1498.3	13.8
1499.1	15.3
1499.2	17.9
1499.3	15.3
1500.1	19.4
1500.2	22.4
1500.3	19.4
1501.1	14.6
1501.2	17.1
1501.3	14.6
1502.3	14.7
1502.4	17.2
1502.5	14.7
1503.5	15.5
1503.6	18.1
1503.7	15.5
1504.5	17.1
1504.6	20
1504.7	17
1505.3	13.9
1505.4	16.5
1505.5	14
1506.5	16.4
1506.6	19.1
1506.7	16.4
1507.5	15.6
1507.6	18.3
1507.7	15.6
1508.5	15.6
1508.6	18.3
1508.7	15.7
1509.7	16.5
1509.8	19.2
1509.9	16.5
1510.7	18.2
1510.8	21.1
1510.9	18.2
1511.7	15.8
1511.8	18.4
1511.9	15.8
1512.7	15.8
1512.8	18.5
1512.9	15.8
1513.7	17.5
1513.8	20.3
1513.9	17.5
1514.7	16.7
1514.8	19.4
1514.9	16.7
1515.9	16
1516	18.6
1516.1	16
1516.9	15.2
1517	17.7
1517.1	15.2
1518.1	16
1518.2	18.7
1518.3	16
1519.1	18.5
1519.2	21.4
1519.3	18.5
1520.1	16.1
1520.2	18.7
1520.3	16.1
1521.3	14.6
1521.4	17.1
1521.5	14.5
1522.1	14.5
1522.2	17.1
1522.3	14.6
1523.1	15.4
1523.2	18
1523.3	15.4
1524.3	15.5
1524.4	18.1
1524.5	15.3
1525.1	17.8
1525.2	20.8
1525.3	17.9
1526.5	18
1526.6	20.8
1526.7	18
1527.5	14
1527.6	16.4
1527.7	14
1528.7	17.3
1528.8	20
1528.9	17.3
1529.9	15.7
1530	18.3
1530.1	15.5
1530.7	18.8
1530.8	21.9
1530.9	18.9
1531.6	14.9
1531.7	12.6
1532.5	17.4
1532.6	20.1
1532.7	17.4
1533.7	16.6
1533.8	19.3
1533.9	16.6
1534.6	13.6
1534.7	20.7
1534.8	23.8
1534.9	20.7
1535	13.6
1535.9	18.3
1536	21.1
1536.1	18.4
1537	12.5
1537.1	19.2
1537.2	22.1
1537.3	19.2
1537.4	12.4
1538.1	16.8
1538.2	19.5
1538.3	16.8
1539.3	17.6
1539.4	20.3
1539.5	17.6
1541	13.1
1541.1	20
1541.2	23
1541.3	20
1541.4	13.1
1542.2	12.4
1542.3	19
1542.4	21.9
1542.5	19.1
1542.6	12.3
1543.3	17.4
1543.4	20.1
1543.5	17.3
1544.4	13.4
1544.5	20.5
1544.6	23.6
1544.7	20.5
1544.8	13.4
1545.5	13.2
1545.6	15.5
1545.7	13.2
1546.5	17.1
1546.6	19.8
1546.7	17.1
1547.5	15.4
1547.6	17.9
1547.7	15.4
1548.5	16.1
1548.6	18.7
1548.7	16
1549.9	16.1
1550	18.7
1550.1	15.9
1550.7	12.7
1550.8	15.1
1550.9	12.8
1551.7	15.9
1551.8	18.5
1551.9	15.9
1552.7	17.4
1552.8	20.2
1552.9	17.4
1553.7	17.3
1553.8	20
1553.9	17.2
1554.7	16.4
1554.8	19.1
1554.9	16.4
1555.9	15.5
1556	18.1
1556.1	15.4
1556.7	13.1
1556.8	15.6
1556.9	13.2
1557.7	14.6
1557.8	17.1
1557.9	14.6
1559.1	15.2
1559.2	17.8
1559.3	15.2
1560.1	14.4
1560.2	16.9
1560.3	14.4
1561.1	15.1
1561.2	17.7
1561.3	15.1
1562.1	16.6
1562.2	19.4
1562.3	16.6
1563.3	12.6
1563.4	14.9
1563.5	12.6
1565.5	17.2
1565.6	20
1565.7	17.1
1566.5	12.4
1566.6	14.2
1567.1	12.4
1567.2	15.1
1567.3	13.1
1568.6	13.4
1570.1	13.7
1570.2	16.1
1570.3	13.7
1571.9	15.9
1572	18.6
1572.1	15.8
1572.8	13.4
1573.7	15.7
1573.8	18.4
1573.9	15.7
1574.7	13.4
1574.8	15.7
1574.9	13.3
1576.9	12.4
1577	14.6
1577.1	12.4
1577.9	14.7
1578	17.2
1578.1	14.6
1578.9	13
1579	15.4
1579.1	13
1579.9	11.4
1580	13.5
1580.1	11.4
1581.1	13.6
1581.2	16.1
1581.3	13.6
1583.1	14.3
1583.2	16.8
1583.3	14.3
1584.2	12.3
1585.3	11.9
1585.4	14
1585.5	11.9
1586.3	15.6
1586.4	18.3
1586.5	15.6
1587.5	15.4
1587.6	18.1
1587.7	15.4
1588.5	16.2
1588.6	19
1588.7	16.2
1589.5	12.2
1589.6	14.5
1589.7	12.2
1590.7	12.9
1590.8	15.3
1590.9	12.9
1592.5	12.7
1592.6	15.1
1592.7	12.7
1593.5	12
1593.6	14.2
1593.7	12
1594.5	11.8
1594.6	14
1594.7	11.8
1595.7	13.4
1595.8	15.7
1595.9	13.3
1597	12.2
1597.9	13.9
1598	16.4
1598.1	13.9
1598.9	13.9
1599	16.4
1599.1	13.9
1599.9	13
1600	15.4
1600.1	13
1601.1	12.1
1601.2	14.3
1601.3	12.1
1602.1	15.1
1602.2	17.8
1602.3	15.1
1603	11.6
1604.2	12.4
1605.3	14.9
1605.4	17.5
1605.5	14.9
1606.3	13.2
1606.4	15.6
1606.5	13.2
1607.3	11.7
1607.4	13.9
1607.5	11.7
1608.5	12.3
1608.6	14.6
1608.7	12.3
1609.3	11.4
1609.4	13.7
1609.5	11.4
1610.5	12.1
1610.6	14.4
1610.7	12.1
1611.5	12.7
1611.6	15.1
1611.7	12.7
1612.5	16.5
1612.6	19.5
1612.7	16.5
1613.5	11
1613.6	13.1
1613.7	11
1614.7	10.8
1614.8	12.9
1614.9	10.8
1615.7	10.8
1615.8	12.9
1615.9	10.8
1616.7	11.4
1616.8	13.6
1616.9	11.4
1618.7	13.5
1618.8	16
1618.9	13.5
1619.9	12.5
1620	14.9
1620.1	12.5
1621.1	12.5
1621.2	14.9
1621.3	12.5
1622.1	12.3
1622.2	14.7
1622.3	12.3
1623.1	12.2
1623.2	14.5
1623.3	12.2
1624.2	11
1625.4	11.7
1626.3	11.2
1626.4	13.4
1626.5	11.1
1627.3	10.3
1627.4	12.3
1627.5	10.3
1628.3	13.1
1628.4	15.6
1628.5	13.1
1629.6	10.4
1630.7	10.6
1630.8	12.8
1630.9	10.6
1631.8	9.9
1632.5	13.5
1632.6	16.1
1632.7	13.5
1633.5	11
1633.6	13.3
1633.7	11
1634.8	10.6
1635.8	10.4
1636.9	11.4
1637	13.7
1637.1	11.4
1637.8	11.1
1638.7	10.5
1638.8	12.6
1638.9	10.5
1639.8	10.9
1641	9.8
1641.9	13.9
1642	16.6
1642.1	13.9
1643	10.4
1644.2	10.2
1646.1	11.3
1646.2	13.6
1646.3	11.3
1648.2	9.8
1650.4	9.5
1653.6	10
1655.8	9.7
1662	9.2
1663	10.6
1667.2	9.4
1668.3	9.6
1668.4	11.7
1668.5	9.6
1716.2	46.6
1716.3	450.6
1716.4	1366.5
1716.5	2751.9
1716.6	4270
1716.7	5473.6
1716.8	5976.3
1716.9	5467.3
1717	4225.3
1717.1	2687.2
1717.2	1361.1
1717.3	636.3
1717.4	733.3
1717.5	1378.5
1717.6	2258.1
1717.7	2992.6
1717.8	3290.4
1717.9	3004.4
1718	2340.6
1718.1	1504.8
1718.2	744.3
1718.3	243.7
1718.4	24.3
1720.7	9.6
1720.8	22.8
1720.9	35.7
1721	41.3
1721.1	35.7
1721.2	22.8
1721.3	9.6
1735.4	9.3
1751.4	9.3
1754.4	8.9
1785	10.6
1800.6	11.6
1801.8	11.8
1803.7	11.5
1803.8	13.7
1803.9	11.5
1809.2	10.9
1810.4	11.9
1813.3	12.4
1813.4	14.8
1813.5	12.4
1815.5	12
1815.6	14.3
1815.7	12
1816.5	12
1816.6	14.3
1816.7	12
1817.5	11.4
1817.6	13.6
1817.7	11.4
1818.6	12.8
1819.5	12.4
1819.6	14.7
1819.7	12.4
1820.5	11.7
1820.6	14
1820.7	11.8
1821.8	11.5
1822.5	11.9
1822.6	14.3
1822.7	12
1823.8	13.4
1823.9	11.3
1824.7	12.9
1824.8	15.3
1824.9	12.9
1825.9	12.4
1826	14.7
1826.1	12.4
1826.9	16.2
1827	19
1827.1	16.2
1827.9	12.5
1828	14.9
1828.1	12.5
1829.1	14.3
1829.2	16.8
1829.3	14.3
1830.1	12
1830.2	14.2
1830.3	12
1831.2	13.6
1831.9	12.1
1832	14.4
1832.1	12.1
1832.9	13.1
1833	15.5
1833.1	13.1
1834.4	13.1
1835.6	14
1836.6	14.2
1837.5	12
1837.6	14.3
1837.7	12.1
1838.5	17.5
1838.6	20.5
1838.7	17.5
1840.3	16.2
1840.4	18.9
1840.5	16.2
1841.5	17.1
1841.6	20
1841.7	17.1
1842.7	13.3
1842.8	15.7
1842.9	13.3
1843.7	16.5
1843.8	19.4
1843.9	16.5
1844.7	16.6
1844.8	19.4
1844.9	16.6
1845.9	14.4
1846	16.6
1846.1	13.7
1846.6	12.8
1847.2	13.7
1847.7	16.9
1847.8	20.3
1847.9	17.7
1849.1	16.3
1849.2	19.1
1849.3	16.3
1850.1	14.2
1850.2	16.7
1850.3	14.2
1851.1	15
1851.2	17.6
1851.3	15
1852.1	15.2
1852.2	17.8
1852.3	15.2
1853.1	14.4
1853.2	16.9
1853.3	14.4
1854.1	15.4
1854.2	18
1854.3	15.4
1855.3	15.6
1855.4	18.2
1855.5	15.6
1856.3	13.2
1856.4	15.6
1856.5	13.2
1857.3	13.4
1857.4	15.8
1857.5	13.4
1858.4	14.9
1859.3	14.4
1859.4	16.9
1859.5	14.4
1860.5	17
1860.6	19.7
1860.7	17
1861.5	17.8
1861.6	20.6
1861.7	17.8
1862.5	14.8
1862.6	17.3
1862.7	14.8
1863.7	16.5
1863.8	19.2
1863.9	16.5
1864.9	18.2
1865	21
1865.1	18.2
1866.1	14.3
1866.2	16.3
1866.3	13.5
1866.7	14.3
1866.8	17.2
1866.9	15.1
1867.7	15.4
1867.8	17.9
1867.9	15.4
1868.7	17
1868.8	19.8
1868.9	17.2
1869.9	14
1870	16.4
1870.1	14
1870.9	16.6
1871	19.2
1871.1	16.6
1872.1	17.5
1872.2	20.3
1872.3	17.6
1873	14.9
1873.1	22.4
1873.2	25.6
1873.3	22.4
1873.4	14.9
1874.2	15.2
1875.1	17
1875.2	19.6
1875.3	17
1876.3	17.2
1876.4	19.9
1876.5	17.2
1877.5	15
1877.6	17.5
1877.7	14.9
1878.4	14.8
1879.3	16.8
1879.4	19.4
1879.5	16.8
1880.3	16
1880.4	18.5
1880.5	16
1881.5	17.8
1881.6	20.5
1881.7	17.8
1882.5	17.2
1882.6	19.9
1882.7	17.1
1883.3	14.6
1883.4	17.2
1883.5	14.8
1884.5	19
1884.6	21.8
1884.7	19
1885.7	19.9
1885.8	22.9
1885.9	20
1886.7	20.1
1886.8	22.9
1886.9	20
1887.9	18.6
1888	21.4
1888.1	18.7
1888.9	17.9
1889	20.5
1889.1	17.9
1889.9	16.5
1890	19
1890.1	16.3
1890.7	16.3
1890.8	19
1890.9	16.6
1891.7	17.5
1891.8	20
1891.9	17.4
1893.1	18.4
1893.2	21.1
1893.3	18.5
1894.1	16.9
1894.2	19.4
1894.3	16.7
1894.9	16.7
1895	19.5
1895.1	17
1896.3	18.5
1896.4	21.3
1896.5	18.4
1897.1	15.9
1897.2	18.6
1897.3	16.2
1898.1	18.5
1898.2	21.2
1898.3	18.5
1899.3	18.5
1899.4	21.2
1899.5	18.6
1900.3	20.2
1900.4	23
1900.5	20.2
1901.3	20.2
1901.4	23
1901.5	20.1
1902.5	18.5
1902.6	21.2
1902.7	18.6
1903.5	19.4
1903.6	22.1
1903.7	19.4
1904.5	17.8
1904.6	20.3
1904.7	17.7
1905.7	21
1905.8	23.9
1905.9	20.7
1906.5	19
1906.6	22.1
1906.7	19.4
1907.7	19.3
1907.8	22.1
1907.9	19.4
1908.7	19.4
1908.8	22.1
1908.9	19.3
1909.9	20.1
1910	23
1910.1	20.2
1910.9	21
1911	23.9
1911.1	21
1911.9	17.8
1912	20.3
1912.1	17.4
1912.7	21.5
1912.8	24.8
1912.9	21.8
1913.9	19.3
1914	22.1
1914.1	19.3
1915.1	21
1915.2	23.9
1915.3	21
1916.1	18.6
1916.2	21.2
1916.3	18.6
1917.1	18.6
1917.2	21.2
1917.3	18.6
1918.1	18.6
1918.2	21.2
1918.3	18.6
1919.1	20.2
1919.2	23
1919.3	20.1
1920.3	20.2
1920.4	23
1920.5	19.9
1921.1	19.1
1921.2	22.1
1921.3	19.4
1922.3	21.8
1922.4	24.8
1922.5	21.8
1923.5	18.5
1923.6	21.2
1923.7	18.6
1924.4	15.8
1924.5	23.4
1924.6	26.5
1924.7	23.4
1924.8	15.9
1925.7	19.4
1925.8	22.1
1925.9	19.1
1926.5	16.7
1926.6	19.5
1926.7	17
1927.5	17.8
1927.6	20.3
1927.7	17.7
1928.7	21.8
1928.8	24.8
1928.9	21.8
1929.7	17.8
1929.8	20.3
1929.9	17.8
1930.7	19.4
1930.8	22.1
1930.9	19.3
1931.9	17.7
1932	20.3
1932.1	17.7
1933.1	20.1
1933.2	23
1933.3	20.2
1934.1	18.2
1934.2	21
1934.3	20.9
1934.4	20.3
1934.5	20.9
1934.6	21
1934.7	18
1935.3	17.5
1935.4	20.4
1935.5	17.5
1936.1	19.9
1936.2	23
1936.3	20.2
1937.1	17.8
1937.2	20.3
1937.3	17.7
1938.2	15.9
1938.3	23.4
1938.4	26.5
1938.5	23.4
1938.6	15.8
1939.2	16.4
1939.3	24.2
1939.4	27.4
1939.5	24.2
1939.6	16.4
1940.3	21.8
1940.4	24.8
1940.5	21.8
1941.3	17
1941.4	19.5
1941.5	17
1942.3	21
1942.4	23.9
1942.5	21
1943.3	20.2
1943.4	23
1943.5	19.9
1944.1	19.9
1944.2	23
1944.3	20.2
1945.3	20.1
1945.4	23
1945.5	20.1
1946.4	15.3
1946.5	22.5
1946.6	25.6
1946.7	22.5
1946.8	15.3
1947.7	18.6
1947.8	21.2
1947.9	18.2
1948.5	20.7
1948.6	23.9
1948.7	21
1949.9	19.3
1950	22.1
1950.1	19.3
1951.7	19.3
1951.8	22.1
1951.9	19.3
1952.9	21
1953	23.9
1953.1	20.7
1953.7	17.4
1953.8	20.3
1953.9	17.8
1954.7	18.6
1954.8	21.2
1954.9	18.5
1955.9	15.3
1956	17.7
1956.1	15.3
1957.1	18.5
1957.2	21.2
1957.3	18.6
1958.1	20.2
1958.2	23
1958.3	20.2
1959.1	20.2
1959.2	23
1959.3	20.2
1960.1	18.6
1960.2	21.2
1960.3	18.5
1961.3	21
1961.4	23.9
1961.5	21
1962.3	19.4
1962.4	22.1
1962.5	19.4
1963.3	18.6
1963.4	21.2
1963.5	18.6
1964.3	21
1964.4	23.9
1964.5	21
1965.7	19.3
1965.8	22.1
1965.9	19.4
1966.7	21.8
1966.8	24.8
1966.9	21.8
1967.7	19.4
1967.8	22.1
1967.9	19.1
1968.5	19.9
1968.6	23
1968.7	20.2
1969.5	20.2
1969.6	23
1969.7	20.1
1970.6	15.9
1970.7	23.4
1970.8	26.5
1970.9	23.4
1971	15.9
1972.1	17.8
1972.2	20.3
1972.3	17.5
1972.9	19.9
1973	23
1973.1	20.2
1973.9	16.2
1974	18.6
1974.1	16.2
1974.9	20.2
1975	23
1975.1	20.1
1976.1	20.1
1976.2	23
1976.3	20.2
1977.1	19.4
1977.2	22.1
1977.3	19.4
1978.1	19.4
1978.2	22.1
1978.3	19.4
1979.1	16.2
1979.2	18.6
1979.3	16
1979.9	15.2
1980	17.7
1980.1	15.3
1981.1	19.3
1981.2	22.1
1981.3	19.3
1982.3	16.9
1982.4	19.5
1982.5	17
1983.3	18.6
1983.4	21.2
1983.5	18.5
1984.5	19.3
1984.6	22.1
1984.7	19.4
1985.5	16.2
1985.6	18.6
1985.7	16.1
1986.5	16.1
1986.6	18.6
1986.7	16.1
1987.7	16.2
1987.8	18.6
1987.9	15.9
1988.5	18.4
1988.6	21.3
1988.7	18.6
1989.5	17.8
1989.6	20.3
1989.7	17.8
1990.5	19.4
1990.6	22.1
1990.7	19.4
1991.5	16.2
1991.6	18.6
1991.7	16.1
1992.7	20.1
1992.8	23
1992.9	20.1
1993.9	17.8
1994	20.4
1994.1	17.5
1994.7	18.3
1994.8	21.2
1994.9	18.6
1995.9	17.7
1996	20.3
1996.1	17.7
1997.1	16.2
1997.2	18.6
1997.3	15.9
1997.9	19.2
1998	22.1
1998.1	19.4
1998.9	18.6
1999	21.2
1999.1	18.2

## Sheet: Ub-KG-TAMRA
m/z	intensity			mass (Da)	intensity
703	36.3			3000	0
703.1	39.2			9144	0
703.2	36.9			9145	38
704.7	42.3			9146	42
704.8	75.6			9147	43
704.9	108.3			9148	44
705	125.8			9149	111
705.1	131.4			9150	370
705.2	136.6			9151	682
705.3	183.8			9152	1002
705.4	314.8			9153	1276
705.5	543.4			9154	1661
705.6	827			9155	2392
705.7	1069.4			9156	4060
705.8	1181.3			9157	6547
705.9	1104.7			9158	9547
706	893.4			9159	12834
706.1	625			9160	16514
706.2	375.7			9161	19736
706.3	182.8			9162	20798
706.4	66.7			9163	19250
708.5	38.3			9164	16291
708.6	43.5			9165	12682
708.7	44.1			9166	9036
708.8	40.5			9167	5995
708.9	34.3			9168	3656
730.2	31.3			9169	1793
730.3	40.5			9170	705
730.4	45.2			9171	311
730.5	43.2			9172	118
730.6	35.5			9173	83
733	34.3			9174	66
733.1	43			9175	102
733.2	48.5			9176	50
733.3	48.4			9177	60
733.4	43.3			9178	68
733.5	34.6			9179	72
739.2	33.8			9181	0
739.3	37.3			30000	0
739.4	40.8
739.5	42.8
739.6	42.5
739.7	38.1
741.6	35.8
741.7	39.7
741.8	38.4
741.9	31.2
745.2	31.7
748.7	31.2
748.8	37
748.9	46.1
749	59.7
749.1	76
749.2	90.5
749.3	96.4
749.4	91.3
749.5	75.5
749.6	55
749.7	36.2
753.7	31
753.8	38.2
753.9	41.1
754	39.5
754.1	34.3
763.5	91.1
763.6	184.2
763.7	280.3
763.8	366.3
763.9	463.9
764	597.1
764.1	797.6
764.2	1062.1
764.3	1362.5
764.4	1671.9
764.5	1914.5
764.6	2024.1
764.7	1911.5
764.8	1575.6
764.9	1071.6
765	570.5
765.1	213.2
765.2	42.6
769.4	27.4
769.5	27.6
771	28
771.1	29.7
771.2	27.6
772.7	39.2
772.8	58.8
772.9	77.1
773	90.1
773.1	94.2
773.2	90.3
773.3	79.7
773.4	65.9
773.5	50.8
773.6	36.3
774.1	32.8
774.2	44.1
774.3	52.6
774.4	53.7
774.5	55.1
774.6	77.2
774.7	129.9
774.8	196.6
774.9	242.5
775	242.9
775.1	193.4
775.2	123.5
775.3	66.7
775.4	38.6
775.5	34.5
775.6	40.8
775.7	45.3
775.8	42.3
775.9	35.2
776	27
784.1	32.7
784.2	46.6
784.3	59
784.4	67.4
784.5	70.2
784.6	68.2
784.7	62.8
784.8	56.7
784.9	51.6
785	49.1
785.1	49
785.2	49.5
785.3	49
785.4	46.7
785.5	43.5
785.6	40.9
785.7	39.9
785.8	39.9
785.9	39.7
786	39.1
786.1	38.3
786.2	37
786.3	34.9
786.4	31.7
786.5	27.2
788.8	33.7
788.9	43.4
789	49.8
789.1	49.2
789.2	41.3
789.3	28.2
793.1	37.1
793.2	61.3
793.3	86.5
793.4	104.9
793.5	108
793.6	94.3
793.7	68.1
793.8	40.9
794.2	32.1
794.3	39
794.4	41.8
794.5	43.3
794.6	47.3
794.7	56.2
794.8	68.5
794.9	78.4
795	80.8
795.1	72
795.2	54.9
795.3	34.1
798.4	24.1
798.5	34.8
798.6	42.2
798.7	42.5
798.8	35.8
798.9	24.4
800.4	26.9
800.5	41.2
800.6	56.6
800.7	69.2
800.8	75.9
800.9	74.8
801	67.2
801.1	55.5
801.2	43.4
801.3	34.5
801.4	31.8
801.5	35.3
801.6	41.1
801.7	44.1
801.8	40.7
801.9	30.8
815.4	21.9
815.5	25.9
815.6	30.1
815.7	32.6
815.8	31.8
815.9	26.5
816.7	22.6
816.8	40.8
816.9	61
817	78.5
817.1	86.5
817.2	81.7
817.3	64
817.4	40.6
827	21
827.1	22.1
827.2	20.9
832.8	52.7
832.9	131.8
833	203.3
833.1	267.1
833.2	361.3
833.3	578.2
833.4	965.2
833.5	1508.8
833.6	2103.1
833.7	2583.3
833.8	2837.4
833.9	2800.3
834	2567
834.1	2219.6
834.2	1848.7
834.3	1461.7
834.4	1073.7
834.5	700.3
834.6	383.9
834.7	176.5
834.8	60.2
835.8	25.4
835.9	32.5
836	33.5
836.1	27.6
838	22.5
838.1	27.8
838.2	30.9
838.3	30
838.4	25.9
838.5	19.9
840.8	19.8
840.9	32
841	41.8
841.1	44.2
841.2	38.5
841.3	26.6
845.5	19.3
845.6	25.5
845.7	28.2
845.8	26.2
845.9	20
852.3	23.4
852.4	35
852.5	42.9
852.6	44.4
852.7	38.5
852.8	28.1
878.7	21.4
878.8	27.2
878.9	30.6
879	32
879.1	32.3
879.2	32.3
879.3	31.9
879.4	30.6
879.5	27.5
879.6	23.3
879.7	18.7
880.7	18.8
880.8	25.1
880.9	30.3
881	33.5
881.1	33.9
881.2	31.7
881.3	27
881.4	21.5
888.2	17
888.3	18.6
888.4	17.9
890	18.7
890.1	22.6
890.2	24.7
890.3	23.8
890.4	20.3
896.9	18.7
897	19.4
897.1	17.7
899.7	19.2
899.8	20.7
899.9	18.6
900.5	18.7
900.6	23.8
900.7	25.4
900.8	22.8
900.9	16.7
902.5	19.1
902.6	21.6
902.7	23
902.8	23.6
902.9	23.4
903	22.6
903.1	21
903.2	18.3
904.7	17.3
904.8	17.7
904.9	17.7
905	17.5
910.7	19.6
910.8	27.1
910.9	31.6
911	31.3
911.1	25.7
911.2	16.9
912.6	16.5
912.7	21.8
912.8	23.1
912.9	19
916	53.7
916.1	191
916.2	351.5
916.3	472.2
916.4	541.7
916.5	653.9
916.6	917.8
916.7	1419.2
916.8	2105.9
916.9	2821.5
917	3409.3
917.1	3700.4
917.2	3664.6
917.3	3289.2
917.4	2691.9
917.5	1973.9
917.6	1292.5
917.7	756.1
917.8	420.3
917.9	280
918	223.3
918.1	179.6
918.2	120.9
918.3	84.8
918.4	66.2
918.5	58
918.6	49.5
918.7	37.2
918.8	21.9
921.9	27.1
922	36.9
922.1	43
922.2	44.3
922.3	40
922.4	31.2
922.5	19.1
923.4	18.3
923.5	20.2
923.6	19.2
924.7	17
924.8	29.4
924.9	40.9
925	46.8
925.1	43.4
925.2	32.3
925.3	17.6
929.6	23.5
929.7	33.4
929.8	37
929.9	31.7
930	20.9
931.4	19.8
931.5	30.7
931.6	39.8
931.7	42.9
931.8	38.4
931.9	27
936.2	18.6
936.3	21.2
936.4	20.8
936.5	17
938.6	16.9
938.7	19.3
938.8	19.3
941.3	20
941.4	23.2
941.5	22.8
941.6	18.7
950.2	19.5
950.3	26.2
950.4	30.9
950.5	31.9
950.6	30
950.7	26.7
950.8	23.8
950.9	21.4
951	18.7
957.4	20.2
957.5	27.4
957.6	32.2
957.7	31.9
957.8	26.7
957.9	18.3
958.6	18.1
961.2	18
961.3	20.9
961.4	22.9
961.5	23.6
961.6	22.5
961.7	19.5
966.2	18.4
966.3	24.2
966.4	28.3
966.5	29
966.6	26.6
966.7	21.5
968.3	18.7
968.4	20.4
968.5	20
968.6	18.7
970.9	19.3
971	18.7
997.5	21.3
997.6	20.6
999.5	20
999.6	27.8
999.7	34.8
999.8	39
999.9	38.2
1000	32.7
1000.1	24.2
1002.3	29.8
1002.4	47.3
1002.5	59.8
1002.6	62.7
1002.7	54.3
1002.8	38.8
1002.9	22.2
1009.6	25.2
1009.7	31.4
1009.8	32.6
1009.9	27.6
1018.1	82.3
1018.2	236.8
1018.3	533.3
1018.4	982
1018.5	1588.1
1018.6	2310
1018.7	3021.9
1018.8	3570.9
1018.9	3755.9
1019	3522.3
1019.1	2902.8
1019.2	2162.4
1019.3	1516
1019.4	1058.7
1019.5	747.8
1019.6	498.1
1019.7	277.3
1019.8	96.9
1020.6	39
1020.7	81.6
1020.8	127.6
1020.9	154.3
1021	149.3
1021.1	113.2
1021.2	66.1
1021.3	28.1
1022.5	31
1022.6	42
1022.7	48.4
1022.8	47.8
1022.9	39.8
1023	27.8
1024.7	22
1024.8	30
1024.9	35.9
1025	38.1
1025.1	35.5
1025.2	29.3
1025.3	21.5
1032.5	23.7
1032.6	30.5
1032.7	34.1
1032.8	33
1032.9	27.1
1042.8	27.1
1042.9	30.6
1043	30.6
1043.1	26.9
1048.3	26.9
1048.4	39.3
1048.5	50.1
1048.6	55.5
1048.7	52.8
1048.8	43.8
1048.9	32.1
1052.1	24.3
1052.2	34.6
1052.3	41.9
1052.4	43
1052.5	37
1052.6	26.8
1055.8	23.8
1059	22.8
1059.1	23.2
1059.2	24.3
1059.3	26.2
1059.4	28.6
1059.5	30.2
1059.6	29.9
1059.7	27.2
1079.5	26.3
1079.6	29.1
1079.7	29.7
1079.8	27.8
1097.3	29.9
1097.4	38
1097.5	42.4
1097.6	41.4
1097.7	35.3
1097.8	26.8
1120.3	30.9
1120.4	35.9
1120.5	37
1120.6	33.7
1120.7	26.7
1145.4	52.3
1145.5	156.3
1145.6	318.1
1145.7	529.2
1145.8	763.7
1145.9	1019.7
1146	1304
1146.1	1605.1
1146.2	1889.7
1146.3	2075.3
1146.4	2119.5
1146.5	1975.4
1146.6	1688.8
1146.7	1305.9
1146.8	902.6
1146.9	533.7
1147	250.9
1147.1	83.8
1152.5	48.7
1152.6	87
1152.7	118.6
1152.8	128.4
1152.9	110
1153	75.1
1153.1	40
1156.3	29.6
1156.4	31.6
1156.5	30.7
1187.5	35
1187.6	46.5
1187.7	55
1187.8	57.5
1187.9	52.4
1188	41.8
1232.7	37
1232.8	39.5
1232.9	37.1
1308.9	53.4
1309	138.6
1309.1	274.9
1309.2	427.4
1309.3	568.1
1309.4	697.2
1309.5	823.4
1309.6	954.9
1309.7	1053.9
1309.8	1068.5
1309.9	951.5
1310	735.9
1310.1	500.3
1310.2	345.8
1310.3	321.2
1310.4	383.3
1310.5	445.9
1310.6	442.2
1310.7	359.1
1310.8	229.6
1310.9	108.5
1317.7	37.9
1317.8	63.3
1317.9	83.7
1318	89.3
1318.1	76.3
1318.2	52.9
1526.8	39.7
1526.9	83.2
1527	144.4
1527.1	217.5
1527.2	286.6
1527.3	336.2
1527.4	347.3
1527.5	342.7
1527.6	380.6
1527.7	521.7
1527.8	769.8
1527.9	1060.3
1528	1294.3
1528.1	1373.5
1528.2	1289.5
1528.3	1078.4
1528.4	831.1
1528.5	607.6
1528.6	432.8
1528.7	298.5
1528.8	202.6
1528.9	148.4
1529	112.7
1529.1	84.3
1529.2	54
1530.9	36.4
1531	38.2
1531.1	34.8
1716.9	52.1
1717	86.5
1717.1	115.1
1717.2	126
1717.3	112.9
1717.4	82.9
1717.5	48.4
1832.2	51
1832.3	103.6
1832.4	149.1
1832.5	187.9
1832.6	227.2
1832.7	333.2
1832.8	555.6
1832.9	955.3
1833	1520.4
1833.1	2177.2
1833.2	2785.7
1833.3	3204.5
1833.4	3399.6
1833.5	3390.5
1833.6	3304.8
1833.7	3192.4
1833.8	3068.9
1833.9	2849.4
1834	2498.1
1834.1	2021.7
1834.2	1526.3
1834.3	1124.8
1834.4	853.7
1834.5	687.9
1834.6	552.5
1834.7	406.9
1834.8	245.4
1834.9	112.2
1835	29.1
1836.4	32.3
1836.5	49.2
1836.6	54.5
1836.7	45.5
1836.8	29.6
1836.9	27
1837	56.8
1837.1	124.8
1837.2	210.4
1837.3	283.6
1837.4	321.4
1837.5	323.4
1837.6	320.6
1837.7	334.8
1837.8	364
1837.9	375
1838	338.6
1838.1	245.8
1838.2	134.7
1838.3	50.5
1838.7	54.9
1838.8	97.3
1838.9	124.8
1839	126.1
1839.1	100
1839.2	61.3
1839.3	26.2
1841	22.1
1842.8	22.2
1842.9	31
1843	35.6
1843.1	35.8
1843.2	35.5
1843.3	37.7
1843.4	42.7
1843.5	46.3
1843.6	44.7
1843.7	35.5
1843.8	22.1
1844.6	35
1844.7	56.2
1844.8	74
1844.9	80
1845	71.3
1845.1	50.3
1845.2	27.5
1849	23.6
1849.1	28.4
1849.2	28.6
1849.3	23.6
1857.3	25.7
1857.4	45.3
1857.5	60.5
1857.6	64.1
1857.7	53.7
1857.8	35.5
1873	29.1
1873.1	43.9
1873.2	57.1
1873.3	65.4
1873.4	67.7
1873.5	63.5
1873.6	55.3
1873.7	44.8
1873.8	33.1

## Sheet: SUMO1(1-97)-MesNa
m/z	intensity			mass (Da)	intensity
703	21.3			6000	0
703.1	25.1			11097	0
703.2	24.4			11099	57
703.3	19.4			11109	0
703.8	20.4			11110	0
703.9	21.4			11111	1077
704	17.8			11112	1893
740.4	39			11113	3018
740.5	78.1			11114	5038
740.6	110.5			11115	9944
740.7	118.1			11116	18358
740.8	97.9			11117	31776
740.9	55.9			11118	50781
741.8	80.7			11119	74467
741.9	385.1			11120	100264
742	964.9			11121	124944
742.1	1683.6			11122	146641
742.2	2297.6			11123	164373
742.3	2597.5			11124	177511
742.4	2625.8			11125	182663
742.5	2484.4			11126	178404
742.6	2303.1			11127	163687
742.7	2067			11128	138487
742.8	1718.7			11129	106271
742.9	1202.6			11130	73471
743	653.7			11131	46613
743.1	246.5			11132	28145
743.2	46.9			11133	16188
794.6	197.9			11134	8667
794.7	908.1			11135	4079
794.8	2228.7			11136	1425
794.9	3787.8			11137	1302
795	4993.6			11138	2080
795.1	5341			11139	3051
795.2	4882.5			11140	3874
795.3	4036.2			11141	484
795.4	3403.1			11142	1148
795.5	3364.2			11143	2236
795.6	3953.2			11144	2499
795.7	4779.1			11145	3286
795.8	5343.9			11146	3665
795.9	5213.1			11147	3894
796	4315.2			11148	3748
796.1	2887.8			11149	1130
796.2	1475.4			11150	1375
796.3	506.7			11151	899
796.4	87.5			11152	369
796.8	209.3			11153	881
796.9	860.8			11154	406
797	1860.2			11155	136
797.1	2725.4			11157	0
797.2	3041.6			11158	472
797.3	2598			11159	976
797.4	1693.2			11160	1603
797.5	757.1			11161	2180
797.6	183.3			11162	2863
846.7	170.4			11163	3750
846.8	517.1			11164	4942
846.9	981.5			11165	6531
847	1375.2			11166	7899
847.1	1490.4			11167	8300
847.2	1301.8			11168	7484
847.3	872.5			11169	5538
847.4	417.8			11170	3279
847.5	110.2			11171	1401
856	303.1			11172	176
856.1	1750.9			11173	0
856.2	4990.1			11177	212
856.3	9982.2			11178	545
856.4	15882.5			11179	1035
856.5	21121.3			11180	853
856.6	24436.6			11181	1239
856.7	24664.3			11182	1440
856.8	21948.6			11184	0
856.9	16989			11297	0
857	11735.8			11298	181
857.1	7567.4			11299	476
857.2	4932.6			11300	1103
857.3	3415			11301	1989
857.4	2308			11302	2927
857.5	1325.5			11303	3365
857.6	451.6			11304	3075
857.7	46.7			11305	2435
858	139.4			11306	1851
858.1	434.6			11307	1176
858.2	856.7			11308	371
858.3	1293.6			11309	55
858.4	1649.3			11310	0
858.5	1787.7			30000	0
858.6	1631.7
858.7	1196.1
858.8	699.3
858.9	339.7
859	171.6
859.1	129.4
859.2	118.6
859.3	87.9
860	77.8
860.1	277
860.2	519.4
860.3	652.3
860.4	613.3
860.5	407.1
860.6	165.4
861.3	84.6
861.4	119.6
861.5	102.5
861.6	53.8
874.4	116
874.5	479.6
874.6	1012
874.7	1421.4
874.8	1504.4
874.9	1181.2
875	674.7
875.1	241.1
875.2	38.9
876.6	136.9
876.7	499.8
876.8	972.7
876.9	1285.8
877	1291.9
877.1	961.5
877.2	507.1
877.3	156.3
917.6	116.9
917.7	473.1
917.8	977.2
917.9	1340.8
918	1380.9
918.1	1038.6
918.2	548.3
918.3	164.4
927.1	100
927.2	584.7
927.3	2064.5
927.4	5084.8
927.5	10291.8
927.6	17284.4
927.7	24999.8
927.8	32125.4
927.9	37011.4
928	38947.7
928.1	37297.6
928.2	33008.6
928.3	26880.2
928.4	20471.4
928.5	14617.1
928.6	9804.4
928.7	6081.2
928.8	3211.2
928.9	1287.5
929	236.4
930.8	241.5
930.9	807.4
931	1506.9
931.1	1948.4
931.2	1931.6
931.3	1424.6
931.4	746.3
931.5	229
932.4	163.8
932.5	366.1
932.6	578
932.7	788.7
932.8	1068
932.9	1402.8
933	1698.2
933.1	1775.3
933.2	1540.3
933.3	998
933.4	421.8
933.5	73
950	81.5
950.1	241.2
950.2	407.8
950.3	473.3
950.4	399.6
950.5	217.1
950.6	58.1
954.3	110.9
954.4	178
954.5	169.9
954.6	101.7
961.4	88
961.5	115.8
961.6	92.1
1000.7	148.1
1000.8	336
1000.9	474
1001	475.8
1001.1	317.4
1001.2	123.1
1004.1	151.8
1004.2	385.9
1004.3	587.8
1004.4	636
1004.5	464.6
1004.6	214.1
1004.7	39.5
1011.4	387.5
1011.5	1704.5
1011.6	4395.1
1011.7	8813.1
1011.8	14531.1
1011.9	20883.1
1012	27094.8
1012.1	32248.5
1012.2	35880.6
1012.3	37188.4
1012.4	36283.9
1012.5	32941.5
1012.6	28020.3
1012.7	22056.4
1012.8	15965.4
1012.9	10417
1013	5979.4
1013.1	3088.4
1013.2	1450.9
1013.3	900
1013.4	894
1013.5	1308
1013.6	1860.8
1013.7	2465
1013.8	2903.5
1013.9	2982.9
1014	2624.6
1014.1	1893.2
1014.2	1095.9
1014.3	520.4
1014.4	290.8
1014.5	328
1014.6	407.7
1014.7	359.7
1014.8	197.2
1014.9	58.8
1015.6	63.4
1015.7	406.4
1015.8	1245.1
1015.9	2477.9
1016	3710.9
1016.1	4392.5
1016.2	4283.9
1016.3	3361.7
1016.4	2058.6
1016.5	853.3
1016.6	179.7
1017.2	132.9
1017.3	495.4
1017.4	998.7
1017.5	1386.3
1017.6	1487.6
1017.7	1226.9
1017.8	763.9
1017.9	314.3
1018	64.8
1032.8	43.8
1035	51.1
1035.1	240.8
1035.2	540.2
1035.3	776
1035.4	818.3
1035.5	608.1
1035.6	303
1035.7	75
1111.9	78
1112	270.8
1112.1	515.9
1112.2	598.3
1112.3	566.2
1112.4	665.5
1112.5	1444.8
1112.6	3137.6
1112.7	5902.4
1112.8	9421.8
1112.9	13225.2
1113	16661.6
1113.1	19275.2
1113.2	21100.5
1113.3	22295.7
1113.4	23345.9
1113.5	24112.2
1113.6	24393.8
1113.7	23404.7
1113.8	20939.9
1113.9	16986.8
1114	12339.3
1114.1	7887.8
1114.2	4341.6
1114.3	2030.9
1114.4	720.4
1114.5	168.8
1114.8	204.6
1114.9	608.6
1115	1034.7
1115.1	1269.7
1115.2	1306
1115.3	1207.2
1115.4	1063.7
1115.5	915.3
1115.6	764.5
1115.7	618.4
1115.8	550.8
1115.9	624.3
1116	813.1
1116.1	998.9
1116.2	1021.5
1116.3	786.2
1116.4	427.4
1116.5	137.2
1117.3	59
1117.4	398.2
1117.5	1033.4
1117.6	1818.3
1117.7	2461.3
1117.8	2736.4
1117.9	2481.2
1118	1810.8
1118.1	953.1
1118.2	293.2
1120.5	107.2
1120.6	293.8
1120.7	486.4
1120.8	587.4
1120.9	524.9
1121	352.9
1121.1	155.1
1121.2	33.5
1122	103.3
1122.1	449.6
1122.2	1036.6
1122.3	1644.2
1122.4	2044.1
1122.5	2032.3
1122.6	1613.4
1122.7	925.3
1122.8	314.8
1123.1	50.1
1123.2	170.2
1123.3	302.8
1123.4	364.6
1123.5	296.9
1123.6	163.4
1123.7	46.5
1125.9	37.4
1126	42.4
1131.1	45.2
1131.2	146.6
1131.3	278.1
1131.4	389.4
1131.5	422.9
1131.6	363.8
1131.7	222.6
1131.8	80
1236	32.5
1236.1	314.5
1236.2	958.9
1236.3	2189.4
1236.4	4080.5
1236.5	6704.4
1236.6	9810.3
1236.7	12937.1
1236.8	15480.3
1236.9	17038.7
1237	17894.2
1237.1	18371.2
1237.2	18951.8
1237.3	19279.2
1237.4	18806.1
1237.5	16672.1
1237.6	12861.3
1237.7	8048.3
1237.8	3750.3
1237.9	1152.1
1238	167.6
1239.1	43.3
1239.2	90.8
1239.3	132.7
1239.4	187
1239.5	282.4
1239.6	426.9
1239.7	575.6
1239.8	665.4
1239.9	631.9
1240	472.9
1240.1	240.3
1240.2	62.5
1241.1	34.1
1241.2	167.2
1241.3	379.9
1241.4	587.9
1241.5	681.4
1241.6	624.3
1241.7	426.1
1241.8	199.7
1241.9	46.9
1247.6	26.4
1247.7	49.5
1247.8	54.5
1247.9	33
1256.3	44
1256.4	129.4
1256.5	256.2
1256.6	380.2
1256.7	461.7
1256.8	503.8
1256.9	528.1
1257	569.2
1257.1	611.8
1257.2	600.5
1257.3	477.5
1257.4	288.1
1257.5	113.9
1257.6	20.8
1265.4	31.1
1265.5	61.2
1265.6	78
1265.7	65.3
1265.8	36
1296.8	27.9
1296.9	44.2
1297	57
1297.1	61.4
1297.2	51.9
1297.3	28.6
1375.7	24.2
1375.8	27
1390.3	40.8
1390.4	32.2
1390.6	46.1
1390.7	461.3
1390.8	1607.3
1390.9	3581.1
1391	5843.4
1391.1	7840.6
1391.2	9325
1391.3	10555.1
1391.4	12063.8
1391.5	14143.1
1391.6	16666.7
1391.7	18775.2
1391.8	19709.8
1391.9	18742.7
1392	16154.7
1392.1	12540.4
1392.2	8903.6
1392.3	5931.9
1392.4	3936.3
1392.5	2813.9
1392.6	2094
1392.7	1495.1
1392.8	851.6
1392.9	350.1
1393	72.2
1393.1	63.1
1393.2	188.6
1393.3	287.8
1393.4	285.2
1393.5	210.9
1393.6	125.8
1393.7	95.1
1393.8	155.7
1393.9	295.6
1394	463
1394.1	583.5
1394.2	601.8
1394.3	503.6
1394.4	345.8
1394.5	190.2
1394.6	78.5
1396.5	20.1
1396.6	180.9
1396.7	477.5
1396.8	798.7
1396.9	981
1397	945.9
1397.1	688.5
1397.2	361.4
1397.3	115.8
1398.3	24.9
1398.4	60.6
1398.5	86.7
1398.6	84.3
1398.7	50.7
1399.8	21.5
1399.9	95.8
1400	211.7
1400.1	305.7
1400.2	329.3
1400.3	255.3
1400.4	137.2
1400.5	39.7
1413.2	37.1
1413.3	149.8
1413.4	309.4
1413.5	441.2
1413.6	505.5
1413.7	495.4
1413.8	452.4
1413.9	407.2
1414	369.1
1414.1	314.1
1414.2	227
1414.3	114.6
1414.4	28.6
1435.7	28
1435.8	70.5
1435.9	106.9
1436	115.3
1436.1	83.7
1436.2	37.9
1484.6	10.6
1545.1	21.2
1545.2	69.4
1545.3	138
1545.4	206.6
1545.5	246.2
1545.6	243.1
1545.7	191.3
1545.8	115.6
1545.9	45.7
1589	101.7
1589.1	344
1589.2	665.5
1589.3	944.8
1589.4	1096.9
1589.5	1146.3
1589.6	1122.9
1589.7	1296.8
1589.8	1933.2
1589.9	3352.1
1590	5529.4
1590.1	8179
1590.2	10790
1590.3	12688
1590.4	13516.7
1590.5	13006.9
1590.6	11496.4
1590.7	9305.5
1590.8	6976.7
1590.9	4850.6
1591	3264.7
1591.1	2292.7
1591.2	1604.5
1591.3	973.6
1591.4	399.4
1591.5	97
1593.3	48.3
1593.4	149.9
1593.5	293.6
1593.6	428.4
1593.7	487
1593.8	444
1593.9	305.9
1594	148.3
1594.1	39.7
1595.9	38.4
1596	126.3
1596.1	239.7
1596.2	327.8
1596.3	340.6
1596.4	281
1596.5	170.6
1596.6	65.5
1615.2	83.5
1615.3	340.8
1615.4	771.8
1615.5	1228.1
1615.6	1541.1
1615.7	1552.1
1615.8	1255.8
1615.9	758.3
1616	303.2
1616.1	55.3
1692.1	21.1
1692.2	22.5
1692.3	20
1705.9	19
1706	19.1
1707.1	19.3
1707.2	19.7
1707.3	19.5
1707.4	18.7
1709.2	18.9
1710.2	19.5
1710.3	19.9
1710.4	19.4
1710.8	18.9
1710.9	22.1
1711	26
1711.1	29.1
1711.2	30.2
1711.3	28.5
1711.4	25.4
1711.5	22
1711.6	19.6
1712.3	22.9
1712.4	30.1
1712.5	35.5
1712.6	37
1712.7	33.8
1712.8	27.6
1712.9	20.8
1713.6	19.1
1713.7	19.7
1713.8	19.9
1713.9	19.6
1714	19.1
1714.1	18.6
1714.6	18.6
1714.7	19.5
1714.8	20.5
1714.9	21.2
1715	21.3
1715.1	20.6
1715.2	19.5
1715.3	18.5
1715.6	18.1
1715.7	19
1715.8	20
1715.9	21
1716	21.8
1716.1	22.1
1716.2	21.9
1716.3	21.5
1716.4	21.2
1716.5	21.5
1716.6	21.9
1716.7	22.2
1716.8	22
1716.9	21.3
1717	19.9
1717.1	18.1
1717.6	19.1
1717.7	20.7
1717.8	21.9
1717.9	22.3
1718	22.1
1718.1	21.7
1718.2	21.3
1718.3	21.1
1718.4	21.3
1718.5	21.7
1718.6	21.8
1718.7	21.2
1718.8	20.3
1718.9	19.6
1719	19.2
1719.1	19.1
1719.2	19.4
1719.3	20.2
1719.4	21.2
1719.5	22.3
1719.6	23
1719.7	22.9
1719.8	22.1
1719.9	21.1
1720	20.5
1720.1	20.6
1720.2	21.2
1720.3	21.8
1720.4	22.1
1720.5	21.8
1720.6	21.3
1720.7	20.7
1720.8	20.4
1720.9	20.3
1721	20.1
1721.1	19.8
1721.2	19.3
1721.3	18.8
1721.4	18.2
1721.8	18.2
1721.9	18.8
1722	19.4
1722.1	20.3
1722.2	21.1
1722.3	21.3
1722.4	21.3
1722.5	21.3
1722.6	21.3
1722.7	21.4
1722.8	21.1
1722.9	20.4
1723	19.3
1723.1	18.3
1723.5	18.7
1723.6	20.3
1723.7	21.8
1723.8	23.3
1723.9	24.5
1724	25.1
1724.1	25
1724.2	24.2
1724.3	22.9
1724.4	21.4
1724.5	20.3
1724.6	19.5
1724.7	19.3
1724.8	19.4
1724.9	19.9
1725	20.2
1725.1	20.4
1725.2	20.5
1725.3	20.8
1725.4	21.5
1725.5	22.4
1725.6	23.1
1725.7	23.1
1725.8	22.1
1725.9	20.4
1726	18.6
1726.5	18.9
1726.6	20.4
1726.7	21.6
1726.8	22
1726.9	21.5
1727	20.6
1727.1	19.8
1727.2	19.5
1727.3	19.4
1727.4	19.4
1727.5	19.4
1727.6	19.5
1727.7	19.9
1727.8	20.3
1727.9	20.5
1728	20.5
1728.1	20.4
1728.2	20.4
1728.3	20.4
1728.4	20.6
1728.5	21
1728.6	21
1728.7	20
1728.8	18.5
1729.2	19.6
1729.3	22
1729.4	24
1729.5	24.7
1729.6	24.4
1729.7	23.5
1729.8	22.3
1729.9	20.8
1730	19.1
1730.6	19.2
1730.7	20.8
1730.8	21.8
1730.9	21.9
1731	21
1731.1	19.5
1731.2	17.9
1731.9	17.8
1732	21.6
1732.1	24.3
1732.2	25
1732.3	23.4
1732.4	20.8
1732.5	18.4
1733.2	17.8
1733.3	23.9
1733.4	30.8
1733.5	35.7
1733.6	36.8
1733.7	33.8
1733.8	28.5
1733.9	22.9
1734	19.1
1734.8	18
1734.9	19.4
1735	21
1735.1	22.1
1735.2	22.5
1735.3	21.7
1735.4	19.8
1736.3	18.8
1736.4	19.4
1736.5	19.3
1736.6	18.6
1737.2	18
1737.3	17.9
1737.9	18.3
1738	20
1738.1	21
1738.2	21.3
1738.3	21.2
1738.4	20.9
1738.5	20.1
1738.6	18.9
1739.2	18.7
1739.3	19.1
1739.4	18.9
1739.5	18.3
1740.6	18.4
1740.7	18.6
1740.8	18.2
1741.6	18.4
1741.7	19.6
1741.8	19.8
1741.9	18.8
1744.2	18.3
1744.3	18.3
1745	19.2
1745.1	24.9
1745.2	28
1745.3	27.4
1745.4	24.3
1745.5	20.5
1853.9	53.3
1854	133.7
1854.1	238.1
1854.2	339
1854.3	494.4
1854.4	779
1854.5	1295.9
1854.6	2002.9
1854.7	2862.9
1854.8	3815.6
1854.9	4815.8
1855	5765
1855.1	6572.6
1855.2	7241.3
1855.3	7751.2
1855.4	8202.8
1855.5	8452.3
1855.6	8335.7
1855.7	7545.1
1855.8	6079.6
1855.9	4149.1
1856	2276
1856.1	963
1856.2	387.3
1856.3	441
1856.4	695.5
1856.5	837.4
1856.6	748
1856.7	550.7
1856.8	335.2
1856.9	162.9
1857	57.5
1860.3	91.8
1860.4	227.3
1860.5	374.6
1860.6	476.6
1860.7	480.4
1860.8	385.4
1860.9	220.5
1861	73.5
1861.5	84.8
1861.6	198.4
1861.7	307.2
1861.8	370
1861.9	356.6
1862	275.7
1862.1	152.2
1862.2	48.8
1871.4	29.5
1871.5	108
1871.6	212.5
1871.7	286.5
1871.8	296.6
1871.9	233.1
1872	135.8
1872.1	51.2
1884.5	47.1
1884.6	174.8
1884.7	379.7
1884.8	590.7
1884.9	734.8
1885	809.6
1885.1	831.8
1885.2	835.6
1885.3	808.3
1885.4	719.6
1885.5	536.4
1885.6	312.7
1885.7	124.5
1885.8	24.4
1898	64.6
1898.1	270.7
1898.2	603.9
1898.3	929.7
1898.4	1122.5
1898.5	1083.1
1898.6	833.3
1898.7	466.2
1898.8	156

[truncated: 16 more sheets: SUM1(1-97)-NHNH2, SUMO1-KG-TAMRA low signal, SUMO1-KG-TAMRA high signal, SUMO2(1-93)-MesNa, SUMO2(1-93)-NHNH2, SUMO2-KG-TAMRA, NEDD8(1-76)-MesNa, NEDD8(1-76)-NHNH2, NEDD8-KG-TAMRA low signal, NEDD8-KG-TAMRA high signal, ISG15(CTD)-MesNa, ISG15(CTD)-NHNH2, ISG15(CTD)-KG-TAMRA, Fubi-MesNa, Fubi-NHNH2, Fubi-KG-TAMRA]
